# Supplementary material for: Epidemiological Analysis on the Occurrence of Salmonella enterica Subspecies enterica Serovar Dublin in the German Federal State Schleswig-Holstein Using Whole-Genome Sequencing
Source: Microorganisms. 2023 Jan 3;11(1):122. doi: 10.3390/microorganisms11010122 (PMC9863307; doi:10.3390/microorganisms11010122)
Supplement: Supplementary file 1 [file microorganisms-11-00122-s001.zip]

Archive with 6 entries (6 files):
- Table S1. General genomic characteristics of Salmonella Dublin from Schleswig-Holstein.xlsx
- Table S2. Genotyping and serotyping results of Salmonella Dublin from Schleswig-Holstein.xlsx
- Table S3. AMR genes screening of Salmonella Dublin from Schleswig-Holstein.xlsx
- Table S4. Plasmid replicons screening results of Salmonella Dublin from Schleswig-Holstein.xlsx
- Table S5. Virulence genes, SPIs, virulome screening results of Salmonella Dublin from Schleswig-Holstein.xlsx
- Table S6. SNPs matrix distance between genomes of Salmonella Dublin from Schleswig-Holstein.xlsx
