# Supplementary material for: Epidemiological Analysis on the Occurrence of Salmonella enterica Subspecies enterica Serovar Dublin in the German Federal State Schleswig-Holstein Using Whole-Genome Sequencing
Source: Microorganisms. 2023 Jan 3;11(1):122. doi: 10.3390/microorganisms11010122 (PMC9863307; doi:10.3390/microorganisms11010122)
Supplement: Supplementary file 1 [file microorganisms-11-00122-s001.zip › Table S1. General genomic characteristics of Salmonella Dublin from Schleswig-Holstein.xlsx]

## Sheet: Tabelle1
Strain ID	Sample ID	Accession Number	Reference	Total.reads	Theoretical.coverage	1stMatchGenus	%1stMatchGenus	1stMatchSpezies	%1stMatchSpezies	# contigs	Assembly Size bp	N50	GC (%)
16PM0007	1670	SAMN16815556	García-Soto, et al., 2021	1183120	48	Salmonella	95.42	Salmonella enterica	94.19	29	4859567	477774	52.08
16PM0008	1671	SAMN16815557	García-Soto, et al., 2021	2403126	111	Salmonella	96.09	Salmonella enterica	95.23	27	4853805	494153	52.08
16PM0012	1675	SAMEA111465007	this study	2523306	121	Salmonella	96.62	Salmonella enterica	95.9	28	4871965	493964	52.09
16PM0240	1903	SAMEA111465008	this study	1938198	99	Salmonella	94.36	Salmonella enterica	93.79	30	4915321	493963	52.08
16PM0244	1907	SAMEA111465009	this study	1809256	89	Salmonella	96.95	Salmonella enterica	96.26	26	4874501	493964	52.09
16PM0247	1909	SAMEA111465010	this study	2379546	111	Salmonella	96.38	Salmonella enterica	95.58	29	4874722	478584	52.1
16PM0249	1912	SAMEA111465011	this study	2449174	119	Salmonella	96.72	Salmonella enterica	96	25	4872672	494153	52.1
16PM0276	1939	SAMEA111465012	this study	1477190	73	Salmonella	96.92	Salmonella enterica	96.2	27	4874021	493964	52.09
16PM0280	1943	SAMEA111465013	this study	2646164	121	Salmonella	96.45	Salmonella enterica	95.6	28	4873916	493971	52.1
16PM0284	1947	SAMN16815566	García-Soto, et al., 2021	2497614	121	Salmonella	96.87	Salmonella enterica	96.09	28	4874573	493964	52.09
17PM0003	1975	SAMN16815569	García-Soto, et al., 2021	2453014	116	Salmonella	96.43	Salmonella enterica	95.61	27	4874601	493971	52.09
17PM0064	2036	SAMEA111465014	this study	1931162	95	Salmonella	96.63	Salmonella enterica	95.9	28	4875027	493964	52.09
17PM0080	2052	SAMN16815573	García-Soto, et al., 2021	2301990	110	Salmonella	96.92	Salmonella enterica	96.08	29	4874594	493964	52.09
17PM0156	2128	SAMEA111465015	this study	2315206	109	Salmonella	96.56	Salmonella enterica	95.77	30	4873394	420339	52.1
17PM0238	2210	SAMEA111465016	this study	2084980	102	Salmonella	96.66	Salmonella enterica	95.92	28	4871423	494153	52.1
17PM0274	2246	SAMEA111465017	this study	920446	47	Salmonella	97.09	Salmonella enterica	96.46	33	4873414	405793	52.1
17PM0278	2250	SAMEA111465018	this study	2038126	99	Salmonella	96.73	Salmonella enterica	96.04	28	4874644	493964	52.09
17PM0279	2251	SAMEA111465019	this study	1850608	92	Salmonella	96.92	Salmonella enterica	96.25	29	4869211	478539	52.1
17PM0302	2273	SAMEA111465020	this study	2278666	114	Salmonella	96.87	Salmonella enterica	96.21	29	4874360	493964	52.09
17PM0304	2275	SAMEA111465021	this study	2503060	124	Salmonella	96.72	Salmonella enterica	96.05	26	4874959	494151	52.1
17PM0307	2278	SAMN16815581	García-Soto, et al., 2021	1185654	52	Salmonella	96.51	Salmonella enterica	95.45	26	4873302	493964	52.09
17PM0311	2282	SAMEA111465022	this study	2226754	107	Salmonella	96.54	Salmonella enterica	95.74	27	4869046	494152	52.11
17PM0313	2284	SAMEA111465023	this study	2240234	111	Salmonella	96.86	Salmonella enterica	96.15	26	4874144	493971	52.09
17PM0314	2285	SAMN16815582	García-Soto, et al., 2021	1092300	47	Salmonella	95.36	Salmonella enterica	94.25	28	4874612	560270	52.1
18PM0008	2308	SAMEA111465024	this study	1781558	86	Salmonella	96.33	Salmonella enterica	95.53	26	4874913	494151	52.1
18PM0009	2309	SAMEA111465025	this study	613914	33	Salmonella	96.78	Salmonella enterica	96.32	29	4873633	493964	52.09
18PM0013	2313	SAMEA111465026	this study	1513992	75	Salmonella	96.5	Salmonella enterica	95.87	29	4869115	477743	52.1
18PM0025	2325	SAMEA111465027	this study	1236572	59	Salmonella	96.22	Salmonella enterica	95.47	27	4866503	494132	52.11
18PM0026	2326	SAMN16815585	García-Soto, et al., 2021	1262964	64	Salmonella	97.03	Salmonella enterica	96.45	28	4875086	477767	52.09
18PM0027	2327	SAMEA111465028	this study	1177368	59	Salmonella	90.44	Salmonella enterica	89.85	91	4944628	401855	52.15
18PM0070	2370	SAMEA111465030	this study	672348	35	Salmonella	96.45	Salmonella enterica	95.97	27	4873484	494904	52.09
18PM0088	2388	SAMN16815587	García-Soto, et al., 2021	1345640	53	Salmonella	95.99	Salmonella enterica	94.66	27	4872965	493964	52.09
18PM0127	2427	SAMEA111465031	this study	637372	33	Salmonella	96.77	Salmonella enterica	96.17	38	4873524	303104	52.1
18PM0129	2429	SAMN16815589	García-Soto, et al., 2021	1304078	58	Salmonella	96.28	Salmonella enterica	95.23	25	4878656	494331	52.1
18PM0155	2455	SAMEA111465032	this study	1285518	64	Salmonella	96.54	Salmonella enterica	95.88	27	4872025	494153	52.1
18PM0166	2466	SAMEA111465033	this study	1210032	58	Salmonella	96	Salmonella enterica	95.26	29	4869608	477744	52.09
18PM0175	2475	SAMEA111465034	this study	656070	33	Salmonella	96.18	Salmonella enterica	95.54	33	4910124	494153	52.08
18PM0176	2476	SAMEA111465035	this study	1441672	70	Salmonella	96.55	Salmonella enterica	95.89	27	4874267	493964	52.09
18PM0177	2477	SAMEA111465036	this study	913512	47	Salmonella	96.95	Salmonella enterica	96.42	28	4874135	477744	52.09
18PM0221	2521	SAMEA111465037	this study	630862	33	Salmonella	96.79	Salmonella enterica	96.31	28	4874147	493964	52.09
18PM0233	2533	SAMEA111465038	this study	636454	33	Salmonella	89.4	Salmonella enterica	88.93	224	5153704	262814	51.67
18PM0234	2534	SAMEA111465039	this study	1222664	59	Salmonella	96.46	Salmonella enterica	95.78	28	4873988	417433	52.09
18PM0235	2535	SAMEA111465040	this study	1193800	61	Salmonella	96.99	Salmonella enterica	96.43	27	4873299	494154	52.1
18PM0257	2557	SAMEA111465041	this study	1366216	67	Salmonella	96.56	Salmonella enterica	95.94	28	4871847	493964	52.09
18PM0258	2558	SAMEA111465042	this study	970068	45	Salmonella	96.18	Salmonella enterica	95.26	64	4871858	154048	52.11
18PM0274	2574	SAMEA111465043	this study	1293540	66	Salmonella	96.6	Salmonella enterica	96.04	25	4872972	494147	52.1
18PM0283	2583	SAMEA111465045	this study	1040604	49	Salmonella	96.49	Salmonella enterica	95.8	28	4873232	494153	52.1
18PM0284	2584	SAMEA111465046	this study	1167028	57	Salmonella	96.29	Salmonella enterica	95.64	26	4877171	494549	52.09
18PM0285	2585	SAMEA111465047	this study	1378334	69	Salmonella	96.65	Salmonella enterica	96.04	26	4871475	494153	52.1
19PM0014	2613	SAMEA111465048	this study	1517052	68	Salmonella	95.99	Salmonella enterica	95	31	4874358	420150	52.09
19PM0021	2620	SAMEA111465049	this study	1897822	91	Salmonella	96.48	Salmonella enterica	95.76	30	4874616	405793	52.09
19PM0052	2651	SAMEA111465050	this study	2013014	95	Salmonella	96.67	Salmonella enterica	95.93	31	4875264	405793	52.09
19PM0053	2652	SAMEA111465051	this study	3683924	169	Salmonella	96.65	Salmonella enterica	95.85	30	4874923	420331	52.09
19PM0090	2689	SAMEA111465052	this study	2401092	107	Salmonella	96.54	Salmonella enterica	95.65	29	4874620	478547	52.09
19PM0108	2707	SAMEA111465053	this study	2123466	93	Salmonella	96.15	Salmonella enterica	95.22	26	4873902	493959	52.09
19PM0109	2708	SAMEA111465054	this study	1852344	87	Salmonella	91.37	Salmonella enterica	90.67	34	4963923	375930	52.04
19PM0126	2725	SAMEA111465055	this study	1767482	86	Salmonella	96.75	Salmonella enterica	96.07	29	4873867	477751	52.09
19PM0128	2727	SAMEA111465056	this study	1811050	87	Salmonella	96.92	Salmonella enterica	96.19	30	4874190	493964	52.09
19PM0213	2812	SAMEA111465057	this study	1512464	66	Salmonella	95.92	Salmonella enterica	94.87	37	4873950	281268	52.1
19PM0249	2848	SAMEA111465058	this study	2558648	112	Salmonella	92.97	Salmonella enterica	92.06	29	4968513	478512	52.02
19PM0252	2851	SAMEA111465059	this study	2076226	98	Salmonella	96.73	Salmonella enterica	95.97	27	4871353	477757	52.1
19PM0340	2939	SAMEA111465060	this study	1662176	75	Salmonella	96.56	Salmonella enterica	95.72	29	4873075	478563	52.1
19PM0341	2940	SAMEA111465061	this study	2246212	98	Salmonella	95.79	Salmonella enterica	94.68	32	4875077	477774	52.09
19PM0343	2942	SAMEA111465062	this study	1546580	71	Salmonella	96.55	Salmonella enterica	95.74	40	4873980	315839	52.1
20PM0004	2986	SAMEA111465063	this study	1645828	77	Salmonella	96.49	Salmonella enterica	95.74	31	4874148	430608	52.09
20PM0005	2987	SAMEA111465064	this study	1883256	88	Salmonella	96.6	Salmonella enterica	95.82	28	4868939	478540	52.1
20PM0006	2988	SAMEA111465065	this study	2026596	93	Salmonella	96.29	Salmonella enterica	95.49	31	4874083	478547	52.1
20PM0218	3200	SAMEA111465066	this study	1643632	79	Salmonella	96.61	Salmonella enterica	95.9	31	4874965	416922	52.09
20PM0219	3201	SAMEA111465067	this study	1538698	70	Salmonella	95.78	Salmonella enterica	94.78	37	4875530	314638	52.09
20PM0232	3214	SAMEA111465068	this study	1643852	76	Salmonella	96.44	Salmonella enterica	95.63	31	4873423	416812	52.1
20PM0351	3313	SAMEA111465069	this study	1903868	89	Salmonella	96.19	Salmonella enterica	95.39	30	4874959	560268	52.1
20PM0387	3348	SAMEA111465070	this study	1891228	88	Salmonella	96.13	Salmonella enterica	95.28	29	4874161	458356	52.09
20PM0401	3362	SAMEA111465071	this study	1927392	90	Salmonella	96.24	Salmonella enterica	95.42	28	4874685	493964	52.09
20PM0421	3382	SAMEA111465072	this study	1208334	55	Salmonella	96.04	Salmonella enterica	95.14	35	4876615	331805	52.1
20PM0422	3383	SAMEA111465073	this study	2530338	111	Salmonella	95.79	Salmonella enterica	94.83	30	4875166	405793	52.09
20PM0431	3392	SAMEA111465074	this study	997650	46	Salmonella	96.27	Salmonella enterica	95.42	36	4873035	415591	52.1
21PM0048	3452	SAMEA111465105	this study	2239294	99	Salmonella	94.69	Salmonella enterica	93.78	104	4969386	478540	51.85
21PM0079	3479	SAMEA111465106	this study	1393822	62	Salmonella	95.84	Salmonella enterica	94.83	36	4874360	359240	52.1
