# Supplementary material for: Epidemiological Analysis on the Occurrence of Salmonella enterica Subspecies enterica Serovar Dublin in the German Federal State Schleswig-Holstein Using Whole-Genome Sequencing
Source: Microorganisms. 2023 Jan 3;11(1):122. doi: 10.3390/microorganisms11010122 (PMC9863307; doi:10.3390/microorganisms11010122)
Supplement: Supplementary file 1 [file microorganisms-11-00122-s001.zip › Table S2. Genotyping and serotyping results of Salmonella Dublin from Schleswig-Holstein.xlsx]

## Sheet: Tabelle1
		MLST typing	Serotyping SeqSero						Serotyping SISTR
Strain ID	Sample ID	ST	O.antigen.prediction	H1.antigen.prediction.fliC.	H2.antigen.prediction.fljB.	Predicted.identification	Predicted.antigenic.profile	Predicted.serotype	serogroup	h1	h2	o_antigen	serovar	serovar_antigen	serovar_cgmlst	qc_status
16PM0007	1670	10	9	g,p	-	Salmonella enterica subspecies enterica (subspecies I)	9:g,p:-	Dublin	D1	g,p	-	1,9,12[Vi]	Dublin	Kiel|Dublin	Dublin	PASS
16PM0008	1671	10	9	g,p	-	Salmonella enterica subspecies enterica (subspecies I)	9:g,p:-	Dublin	D1	g,p	-	1,9,12[Vi]	Dublin	Kiel|Dublin	Dublin	PASS
16PM0012	1675	10	9	g,p	-	Salmonella enterica subspecies enterica (subspecies I)	9:g,p:-	Dublin	D1	g,p	-	1,9,12[Vi]	Dublin	Kiel|Dublin	Dublin	PASS
16PM0240	1903	10	9	g,p	-	Salmonella enterica subspecies enterica (subspecies I)	9:g,p:-	Dublin	D1	g,p	-	1,9,12[Vi]	Dublin	Kiel|Dublin	Dublin	PASS
16PM0244	1907	10	9	g,p	-	Salmonella enterica subspecies enterica (subspecies I)	9:g,p:-	Dublin	D1	g,p	-	1,9,12[Vi]	Dublin	Kiel|Dublin	Dublin	PASS
16PM0247	1909	10	9	g,p	-	Salmonella enterica subspecies enterica (subspecies I)	9:g,p:-	Dublin	D1	g,p	-	1,9,12[Vi]	Dublin	Kiel|Dublin	Dublin	PASS
16PM0249	1912	10	9	g,p	-	Salmonella enterica subspecies enterica (subspecies I)	9:g,p:-	Dublin	D1	g,p	-	1,9,12[Vi]	Dublin	Kiel|Dublin	Dublin	PASS
16PM0276	1939	10	9	g,p	-	Salmonella enterica subspecies enterica (subspecies I)	9:g,p:-	Dublin	D1	g,p	-	1,9,12[Vi]	Dublin	Kiel|Dublin	Dublin	PASS
16PM0280	1943	10	9	g,p	-	Salmonella enterica subspecies enterica (subspecies I)	9:g,p:-	Dublin	D1	g,p	-	1,9,12[Vi]	Dublin	Kiel|Dublin	Dublin	PASS
16PM0284	1947	10	9	g,p	-	Salmonella enterica subspecies enterica (subspecies I)	9:g,p:-	Dublin	D1	g,p	-	1,9,12[Vi]	Dublin	Kiel|Dublin	Dublin	PASS
17PM0003	1975	10	9	g,p	-	Salmonella enterica subspecies enterica (subspecies I)	9:g,p:-	Dublin	D1	g,p	-	1,9,12[Vi]	Dublin	Kiel|Dublin	Dublin	PASS
17PM0064	2036	10	9	g,p	-	Salmonella enterica subspecies enterica (subspecies I)	9:g,p:-	Dublin	D1	g,p	-	1,9,12[Vi]	Dublin	Kiel|Dublin	Dublin	PASS
17PM0080	2052	10	9	g,p	-	Salmonella enterica subspecies enterica (subspecies I)	9:g,p:-	Dublin	D1	g,p	-	1,9,12[Vi]	Dublin	Kiel|Dublin	Dublin	PASS
17PM0156	2128	10	9	g,p	-	Salmonella enterica subspecies enterica (subspecies I)	9:g,p:-	Dublin	D1	g,p	-	1,9,12[Vi]	Dublin	Kiel|Dublin	Dublin	PASS
17PM0238	2210	10	9	g,p	-	Salmonella enterica subspecies enterica (subspecies I)	9:g,p:-	Dublin	D1	g,p	-	1,9,12[Vi]	Dublin	Kiel|Dublin	Dublin	PASS
17PM0274	2246	10	9	g,p	-	Salmonella enterica subspecies enterica (subspecies I)	9:g,p:-	Dublin	D1	g,p	-	1,9,12[Vi]	Dublin	Kiel|Dublin	Dublin	PASS
17PM0278	2250	10	9	g,p	-	Salmonella enterica subspecies enterica (subspecies I)	9:g,p:-	Dublin	D1	g,p	-	1,9,12[Vi]	Dublin	Kiel|Dublin	Dublin	PASS
17PM0279	2251	10	9	g,p	-	Salmonella enterica subspecies enterica (subspecies I)	9:g,p:-	Dublin	D1	g,p	-	1,9,12[Vi]	Dublin	Kiel|Dublin	Dublin	PASS
17PM0302	2273	10	9	g,p	-	Salmonella enterica subspecies enterica (subspecies I)	9:g,p:-	Dublin	D1	g,p	-	1,9,12[Vi]	Dublin	Kiel|Dublin	Dublin	PASS
17PM0304	2275	10	9	g,p	-	Salmonella enterica subspecies enterica (subspecies I)	9:g,p:-	Dublin	D1	g,p	-	1,9,12[Vi]	Dublin	Kiel|Dublin	Dublin	PASS
17PM0307	2278	10	9	g,p	-	Salmonella enterica subspecies enterica (subspecies I)	9:g,p:-	Dublin	D1	g,p	-	1,9,12[Vi]	Dublin	Kiel|Dublin	Dublin	PASS
17PM0311	2282	10	9	g,p	-	Salmonella enterica subspecies enterica (subspecies I)	9:g,p:-	Dublin	D1	g,p	-	1,9,12[Vi]	Dublin	Kiel|Dublin	Dublin	PASS
17PM0313	2284	10	9	g,p	-	Salmonella enterica subspecies enterica (subspecies I)	9:g,p:-	Dublin	D1	g,p	-	1,9,12[Vi]	Dublin	Kiel|Dublin	Dublin	PASS
17PM0314	2285	10	9	g,p	-	Salmonella enterica subspecies enterica (subspecies I)	9:g,p:-	Dublin	D1	g,p	-	1,9,12[Vi]	Dublin	Kiel|Dublin	Dublin	PASS
18PM0008	2308	10	9	g,p	-	Salmonella enterica subspecies enterica (subspecies I)	9:g,p:-	Dublin	D1	g,p	-	1,9,12[Vi]	Dublin	Kiel|Dublin	Dublin	PASS
18PM0009	2309	10	9	g,p	-	Salmonella enterica subspecies enterica (subspecies I)	9:g,p:-	Dublin	D1	g,p	-	1,9,12[Vi]	Dublin	Kiel|Dublin	Dublin	PASS
18PM0013	2313	10	9	g,p	-	Salmonella enterica subspecies enterica (subspecies I)	9:g,p:-	Dublin	D1	g,p	-	1,9,12[Vi]	Dublin	Kiel|Dublin	Dublin	PASS
18PM0025	2325	10	9	g,p	-	Salmonella enterica subspecies enterica (subspecies I)	9:g,p:-	Dublin	D1	g,p	-	1,9,12[Vi]	Dublin	Kiel|Dublin	Dublin	PASS
18PM0026	2326	10	9	g,p	-	Salmonella enterica subspecies enterica (subspecies I)	9:g,p:-	Dublin	D1	g,p	-	1,9,12[Vi]	Dublin	Kiel|Dublin	Dublin	PASS
18PM0027	2327	10	9	g,p	-	Salmonella enterica subspecies enterica (subspecies I)	9:g,p:-	Dublin	D1	g,p	-	1,9,12[Vi]	Dublin	Kiel|Dublin	Dublin	PASS
18PM0070	2370	10	9	g,p	-	Salmonella enterica subspecies enterica (subspecies I)	9:g,p:-	Dublin	D1	g,p	-	1,9,12[Vi]	Dublin	Kiel|Dublin	Dublin	PASS
18PM0088	2388	10	9	g,p	-	Salmonella enterica subspecies enterica (subspecies I)	9:g,p:-	Dublin	D1	g,p	-	1,9,12[Vi]	Dublin	Kiel|Dublin	Dublin	PASS
18PM0127	2427	10	9	g,p	-	Salmonella enterica subspecies enterica (subspecies I)	9:g,p:-	Dublin	D1	g,p	-	1,9,12[Vi]	Dublin	Kiel|Dublin	Dublin	PASS
18PM0129	2429	10	9	g,p	-	Salmonella enterica subspecies enterica (subspecies I)	9:g,p:-	Dublin	D1	g,p	-	1,9,12[Vi]	Dublin	Kiel|Dublin	Dublin	PASS
18PM0155	2455	10	9	g,p	-	Salmonella enterica subspecies enterica (subspecies I)	9:g,p:-	Dublin	D1	g,p	-	1,9,12[Vi]	Dublin	Kiel|Dublin	Dublin	PASS
18PM0166	2466	10	9	g,p	-	Salmonella enterica subspecies enterica (subspecies I)	9:g,p:-	Dublin	D1	g,p	-	1,9,12[Vi]	Dublin	Kiel|Dublin	Dublin	PASS
18PM0175	2475	10	9	g,p	-	Salmonella enterica subspecies enterica (subspecies I)	9:g,p:-	Dublin	D1	g,p	-	1,9,12[Vi]	Dublin	Kiel|Dublin	Dublin	PASS
18PM0176	2476	10	9	g,p	-	Salmonella enterica subspecies enterica (subspecies I)	9:g,p:-	Dublin	D1	g,p	-	1,9,12[Vi]	Dublin	Kiel|Dublin	Dublin	PASS
18PM0177	2477	10	9	g,p	-	Salmonella enterica subspecies enterica (subspecies I)	9:g,p:-	Dublin	D1	g,p	-	1,9,12[Vi]	Dublin	Kiel|Dublin	Dublin	PASS
18PM0221	2521	10	9	g,p	-	Salmonella enterica subspecies enterica (subspecies I)	9:g,p:-	Dublin	D1	g,p	-	1,9,12[Vi]	Dublin	Kiel|Dublin	Dublin	PASS
18PM0233	2533	10	9	g,p	-	Salmonella enterica subspecies enterica (subspecies I)	9:g,p:-	Dublin	D1	g,p	-	1,9,12[Vi]	Dublin	Kiel|Dublin	Dublin	PASS
18PM0234	2534	10	9	g,p	-	Salmonella enterica subspecies enterica (subspecies I)	9:g,p:-	Dublin	D1	g,p	-	1,9,12[Vi]	Dublin	Kiel|Dublin	Dublin	PASS
18PM0235	2535	10	9	g,p	-	Salmonella enterica subspecies enterica (subspecies I)	9:g,p:-	Dublin	D1	g,p	-	1,9,12[Vi]	Dublin	Kiel|Dublin	Dublin	PASS
18PM0257	2557	10	9	g,p	-	Salmonella enterica subspecies enterica (subspecies I)	9:g,p:-	Dublin	D1	g,p	-	1,9,12[Vi]	Dublin	Kiel|Dublin	Dublin	PASS
18PM0258	2558	10	9	g,p	-	Salmonella enterica subspecies enterica (subspecies I)	9:g,p:-	Dublin	D1	g,p	-	1,9,12[Vi]	Dublin	Kiel|Dublin	Dublin	PASS
18PM0274	2574	10	9	g,p	-	Salmonella enterica subspecies enterica (subspecies I)	9:g,p:-	Dublin	D1	g,p	-	1,9,12[Vi]	Dublin	Kiel|Dublin	Dublin	PASS
18PM0283	2583	10	9	g,p	-	Salmonella enterica subspecies enterica (subspecies I)	9:g,p:-	Dublin	D1	g,p	-	1,9,12[Vi]	Dublin	Kiel|Dublin	Dublin	PASS
18PM0284	2584	3734	9	g,p	-	Salmonella enterica subspecies enterica (subspecies I)	9:g,p:-	Dublin	D1	g,p	-	1,9,12[Vi]	Dublin	Kiel|Dublin	Dublin	PASS
18PM0285	2585	10	9	g,p	-	Salmonella enterica subspecies enterica (subspecies I)	9:g,p:-	Dublin	D1	g,p	-	1,9,12[Vi]	Dublin	Kiel|Dublin	Dublin	PASS
19PM0014	2613	10	9	g,p	-	Salmonella enterica subspecies enterica (subspecies I)	9:g,p:-	Dublin	D1	g,p	-	1,9,12[Vi]	Dublin	Kiel|Dublin	Dublin	PASS
19PM0021	2620	10	9	g,p	-	Salmonella enterica subspecies enterica (subspecies I)	9:g,p:-	Dublin	D1	g,p	-	1,9,12[Vi]	Dublin	Kiel|Dublin	Dublin	PASS
19PM0052	2651	10	9	g,p	-	Salmonella enterica subspecies enterica (subspecies I)	9:g,p:-	Dublin	D1	g,p	-	1,9,12[Vi]	Dublin	Kiel|Dublin	Dublin	PASS
19PM0053	2652	10	9	g,p	-	Salmonella enterica subspecies enterica (subspecies I)	9:g,p:-	Dublin	D1	g,p	-	1,9,12[Vi]	Dublin	Kiel|Dublin	Dublin	PASS
19PM0090	2689	10	9	g,p	-	Salmonella enterica subspecies enterica (subspecies I)	9:g,p:-	Dublin	D1	g,p	-	1,9,12[Vi]	Dublin	Kiel|Dublin	Dublin	PASS
19PM0108	2707	10	9	g,p	-	Salmonella enterica subspecies enterica (subspecies I)	9:g,p:-	Dublin	D1	g,p	-	1,9,12[Vi]	Dublin	Kiel|Dublin	Dublin	PASS
19PM0109	2708	10	9	g,p	-	Salmonella enterica subspecies enterica (subspecies I)	9:g,p:-	Dublin	D1	g,p	-	1,9,12[Vi]	Dublin	Kiel|Dublin	Dublin	PASS
19PM0126	2725	10	9	g,p	-	Salmonella enterica subspecies enterica (subspecies I)	9:g,p:-	Dublin	D1	g,p	-	1,9,12[Vi]	Dublin	Kiel|Dublin	Dublin	PASS
19PM0128	2727	10	9	g,p	-	Salmonella enterica subspecies enterica (subspecies I)	9:g,p:-	Dublin	D1	g,p	-	1,9,12[Vi]	Dublin	Kiel|Dublin	Dublin	PASS
19PM0213	2812	10	9	g,p	-	Salmonella enterica subspecies enterica (subspecies I)	9:g,p:-	Dublin	D1	g,p	-	1,9,12[Vi]	Dublin	Kiel|Dublin	Dublin	PASS
19PM0249	2848	10	9	g,p	-	Salmonella enterica subspecies enterica (subspecies I)	9:g,p:-	Dublin	D1	g,p	-	1,9,12[Vi]	Dublin	Kiel|Dublin	Dublin	PASS
19PM0252	2851	10	9	g,p	-	Salmonella enterica subspecies enterica (subspecies I)	9:g,p:-	Dublin	D1	g,p	-	1,9,12[Vi]	Dublin	Kiel|Dublin	Dublin	PASS
19PM0340	2939	10	9	g,p	-	Salmonella enterica subspecies enterica (subspecies I)	9:g,p:-	Dublin	D1	g,p	-	1,9,12[Vi]	Dublin	Kiel|Dublin	Dublin	PASS
19PM0341	2940	10	9	g,p	-	Salmonella enterica subspecies enterica (subspecies I)	9:g,p:-	Dublin	D1	g,p	-	1,9,12[Vi]	Dublin	Kiel|Dublin	Dublin	PASS
19PM0343	2942	10	9	g,p	-	Salmonella enterica subspecies enterica (subspecies I)	9:g,p:-	Dublin	D1	g,p	-	1,9,12[Vi]	Dublin	Kiel|Dublin	Dublin	PASS
20PM0004	2986	10	9	g,p	-	Salmonella enterica subspecies enterica (subspecies I)	9:g,p:-	Dublin	D1	g,p	-	1,9,12[Vi]	Dublin	Kiel|Dublin	Dublin	PASS
20PM0005	2987	10	9	g,p	-	Salmonella enterica subspecies enterica (subspecies I)	9:g,p:-	Dublin	D1	g,p	-	1,9,12[Vi]	Dublin	Kiel|Dublin	Dublin	PASS
20PM0006	2988	10	9	g,p	-	Salmonella enterica subspecies enterica (subspecies I)	9:g,p:-	Dublin	D1	g,p	-	1,9,12[Vi]	Dublin	Kiel|Dublin	Dublin	PASS
20PM0218	3200	10	9	g,p	-	Salmonella enterica subspecies enterica (subspecies I)	9:g,p:-	Dublin	D1	g,p	-	1,9,12[Vi]	Dublin	Kiel|Dublin	Dublin	PASS
20PM0219	3201	10	9	g,p	-	Salmonella enterica subspecies enterica (subspecies I)	9:g,p:-	Dublin	D1	g,p	-	1,9,12[Vi]	Dublin	Kiel|Dublin	Dublin	PASS
20PM0232	3214	10	9	g,p	-	Salmonella enterica subspecies enterica (subspecies I)	9:g,p:-	Dublin	D1	g,p	-	1,9,12[Vi]	Dublin	Kiel|Dublin	Dublin	PASS
20PM0351	3313	10	9	g,p	-	Salmonella enterica subspecies enterica (subspecies I)	9:g,p:-	Dublin	D1	g,p	-	1,9,12[Vi]	Dublin	Kiel|Dublin	Dublin	PASS
20PM0387	3348	10	9	g,p	-	Salmonella enterica subspecies enterica (subspecies I)	9:g,p:-	Dublin	D1	g,p	-	1,9,12[Vi]	Dublin	Kiel|Dublin	Dublin	PASS
20PM0401	3362	10	9	g,p	-	Salmonella enterica subspecies enterica (subspecies I)	9:g,p:-	Dublin	D1	g,p	-	1,9,12[Vi]	Dublin	Kiel|Dublin	Dublin	PASS
20PM0421	3382	10	9	g,p	-	Salmonella enterica subspecies enterica (subspecies I)	9:g,p:-	Dublin	D1	g,p	-	1,9,12[Vi]	Dublin	Kiel|Dublin	Dublin	PASS
20PM0422	3383	10	9	g,p	-	Salmonella enterica subspecies enterica (subspecies I)	9:g,p:-	Dublin	D1	g,p	-	1,9,12[Vi]	Dublin	Kiel|Dublin	Dublin	PASS
20PM0431	3392	10	9	g,p	-	Salmonella enterica subspecies enterica (subspecies I)	9:g,p:-	Dublin	D1	g,p	-	1,9,12[Vi]	Dublin	Kiel|Dublin	Dublin	PASS
21PM0048	3452	10	9	g,p	-	Salmonella enterica subspecies enterica (subspecies I)	9:g,p:-	Dublin	D1	g,p	-	1,9,12[Vi]	Dublin	Kiel|Dublin	Dublin	PASS
21PM0079	3479	10	9	g,p	-	Salmonella enterica subspecies enterica (subspecies I)	9:g,p:-	Dublin	D1	g,p	-	1,9,12[Vi]	Dublin	Kiel|Dublin	Dublin	PASS
