# Supplementary material for: Epidemiological Analysis on the Occurrence of Salmonella enterica Subspecies enterica Serovar Dublin in the German Federal State Schleswig-Holstein Using Whole-Genome Sequencing
Source: Microorganisms. 2023 Jan 3;11(1):122. doi: 10.3390/microorganisms11010122 (PMC9863307; doi:10.3390/microorganisms11010122)
Supplement: Supplementary file 1 [file microorganisms-11-00122-s001.zip › Table S3. AMR genes screening of Salmonella Dublin from Schleswig-Holstein.xlsx]

## Sheet: Sheet1
Strain ID	SampleID	NumberFound	fieF	mdsB	mdsA	golT	golS	iroB	iroC	sinH	msr(C)	aac(6')-Iaa
			NA	EFFLUX	EFFLUX	COPPER/GOLD	GOLD	NA	NA	NA	MACROLIDE	100.00
			NA	EFFLUX	EFFLUX	COPPER/GOLD	GOLD	NA	NA	NA	MACROLIDE	100.00
16PM0007	1670	8	92.57	99.43	98.77	99.48	99.35	86.52	79.85	99.86	-	100.00;100.00
16PM0008	1671	8	92.57	99.43	98.77	99.48	99.35	86.52	79.85	99.86	-	100.00
16PM0012	1675	8	92.57	99.43	98.77	99.48	99.35	86.52	79.85	99.86	-	100.00
16PM0240	1903	8	92.57	99.43	98.77	99.48	99.35	86.52	79.85	99.86	-	100.00
16PM0244	1907	8	92.57	99.43	98.77	99.48	99.35	86.52	79.85	99.86	-	100.00
16PM0247	1909	8	92.57	99.43	98.77	99.48	99.35	86.52	79.85	99.86	-	100.00
16PM0249	1912	8	92.57	99.43	98.77	99.48	99.35	86.52	79.85	99.86	-	100.00
16PM0276	1939	8	92.57	99.43	98.77	99.48	99.35	86.52	79.85	99.86	-	100.00
16PM0280	1943	8	92.57	99.43	98.77	99.48	99.35	86.52	79.85	99.86	-	100.00
16PM0284	1947	8	92.57	99.43	98.77	99.48	99.35	86.52	79.85	99.86	-	100.00
17PM0003	1975	8	92.57	99.43	98.77	99.48	99.35	86.52	79.85	99.86	-	100.00
17PM0064	2036	8	92.57	99.43	98.77	99.48	99.35	86.52	79.85	99.86	-	100.00
17PM0080	2052	8	92.57	99.43	98.77	99.48	99.35	86.52	79.85	99.86	-	100.00
17PM0156	2128	8	92.57	99.43	98.77	99.48	99.35	86.52	79.85	99.86	-	100.00
17PM0238	2210	8	92.57	99.43	98.77	99.48	99.35	86.52	79.85	99.86	-	100.00
17PM0274	2246	8	92.57	99.43	98.77	99.48	99.35	86.52	79.85	99.86	-	100.00
17PM0278	2250	8	92.57	99.43	98.77	99.48	99.35	86.52	79.85	99.86	-	100.00
17PM0279	2251	8	92.57	99.43	98.77	99.48	99.35	86.52	79.85	99.86	-	100.00
17PM0302	2273	8	92.57	99.43	98.77	99.48	99.35	86.52	79.85	99.86	-	100.00
17PM0304	2275	8	92.57	99.43	98.77	99.48	99.35	86.52	79.85	99.86	-	100.00
17PM0307	2278	8	92.57	99.43	98.77	99.48	99.35	86.52	79.85	99.86	-	100.00
17PM0311	2282	8	92.57	99.43	98.77	99.48	99.35	86.52	79.85	99.86	-	100.00
17PM0313	2284	8	92.57	99.43	98.77	99.48	99.35	86.52	79.85	99.86	-	100.00
17PM0314	2285	8	92.57	99.43	98.77	99.48	99.35	86.52	79.85	99.86	-	100.00
18PM0008	2308	8	92.57	99.43	98.77	99.48	99.35	86.52	79.85	99.86	-	100.00
18PM0009	2309	8	92.57	99.43	98.77	99.48	99.35	86.52	79.85	99.86	-	100.00
18PM0013	2313	8	92.57	99.43	98.77	99.48	99.35	86.52	79.85	99.86	-	100.00
18PM0025	2325	8	92.57	99.43	98.77	99.48	99.35	86.52	79.85	99.86	-	100.00
18PM0026	2326	8	92.57	99.43	98.77	99.48	99.35	86.52	79.85	99.86	-	100.00
18PM0027	2327	8	92.57	99.43	98.77	99.48	99.35	86.52	79.85	99.86	-	100.00
18PM0070	2370	8	92.57	99.43	98.77	99.48	99.35	86.52	79.85	99.86	-	100.00
18PM0088	2388	8	92.57	99.43	98.77	99.48	99.35	86.52	79.85	99.86	-	100.00
18PM0127	2427	8	92.57	99.43	98.77	99.48	99.35	86.52	79.85	99.86	-	100.00
18PM0129	2429	8	92.57	99.43	98.62	99.48	99.35	86.52	79.77	99.86	-	100.00
18PM0155	2455	8	92.57	99.43	98.77	99.48	99.35	86.52	79.85	99.86	-	100.00
18PM0166	2466	6	92.57	99.43	98.77	99.48	99.35	-	-	99.86	-	100.00
18PM0175	2475	8	92.57	99.43	98.77	99.48	99.35	86.52	79.85	99.86	-	100.00
18PM0176	2476	8	92.57	99.43	98.77	99.48	99.35	86.52	79.85	99.86	-	100.00
18PM0177	2477	8	92.57	99.43	98.77	99.48	99.35	86.52	79.85	99.86	-	100.00
18PM0221	2521	8	92.57	99.43	98.77	99.48	99.35	86.52	79.85	99.86	-	100.00
18PM0233	2533	8	92.57	99.43	98.77	99.48	99.35	86.52	79.77	99.86	-	100.00
18PM0234	2534	8	92.57	99.43	98.77	99.48	99.35	86.52	79.85	99.86	-	100.00
18PM0235	2535	8	92.57	99.43	98.77	99.48	99.35	86.52	79.85	99.86	-	100.00
18PM0257	2557	8	92.57	99.43	98.77	99.48	99.35	86.52	79.85	99.86	-	100.00
18PM0258	2558	8	92.57	99.43	98.77	99.48	99.35	86.52	79.85	99.86	-	100.00
18PM0274	2574	8	92.57	99.43	98.77	99.48	99.35	86.52	79.85	99.86	-	100.00
18PM0283	2583	8	92.57	99.43	98.77	99.48	99.35	86.52	79.85	99.86	-	100.00
18PM0284	2584	8	92.57	99.43	98.77	99.48	99.35	86.52	79.85	99.86	-	100.00
18PM0285	2585	8	92.57	99.43	98.77	99.48	99.35	86.52	79.85	99.86	-	100.00
19PM0014	2613	8	92.57	99.43	98.77	99.48	99.35	86.52	79.85	99.86	-	100.00
19PM0021	2620	8	92.57	99.43	98.77	99.48	99.35	86.52	79.85	99.86	-	100.00
19PM0052	2651	8	92.57	99.43	98.77	99.48	99.35	86.52	79.85	99.86	-	100.00
19PM0053	2652	8	92.57	99.43	98.77	99.48	99.35	86.52	79.85	99.86	-	100.00
19PM0090	2689	8	92.57	99.43	98.77	99.48	99.35	86.52	79.85	99.86	-	100.00
19PM0108	2707	8	92.57	99.43	98.77	99.48	99.35	86.52	79.85	99.86	-	100.00
19PM0109	2708	8	92.57	99.43	98.77	99.48	99.35	86.52	79.77	99.86	-	100.00
19PM0126	2725	8	92.57	99.43	98.77	99.48	99.35	86.52	79.85	99.86	-	100.00
19PM0128	2727	8	92.57	99.43	98.77	99.48	99.35	86.52	79.85	99.86	-	100.00
19PM0213	2812	8	92.57	99.43	98.77	99.48	99.35	86.52	79.85	99.86	-	100.00
19PM0249	2848	8	92.57	99.24	98.77	99.48	99.35	86.52	79.85	99.86	-	100.00
19PM0252	2851	8	92.57	99.43	98.77	99.48	99.35	86.52	79.85	99.86	-	100.00
19PM0340	2939	8	92.57	99.43	98.77	99.48	99.35	86.52	79.85	99.86	-	100.00
19PM0341	2940	8	92.57	99.43	98.77	99.48	99.35	86.52	79.85	99.86	-	100.00
19PM0343	2942	8	92.57	99.43	98.77	99.48	99.35	86.52	79.85	99.86	-	100.00
20PM0004	2986	8	92.57	99.43	98.77	99.48	99.35	86.52	79.85	99.86	-	100.00
20PM0005	2987	8	92.57	99.43	98.77	99.48	99.35	86.52	79.85	99.86	-	100.00
20PM0006	2988	8	92.57	99.43	98.77	99.48	99.35	86.52	79.85	99.86	-	100.00
20PM0218	3200	8	92.57	99.43	98.77	99.48	99.35	86.52	79.85	99.86	-	100.00
20PM0219	3201	8	92.57	99.43	98.77	99.48	99.35	86.25	79.85	99.86	-	100.00
20PM0232	3214	8	92.57	99.43	98.77	99.48	99.35	86.52	79.85	99.86	-	100.00
20PM0351	3313	8	92.57	99.43	98.77	99.48	99.35	86.52	79.85	99.86	-	100.00
20PM0387	3348	8	92.57	99.43	98.77	99.48	99.35	86.52	79.85	99.86	-	100.00
20PM0401	3362	8	92.57	99.43	98.77	99.48	99.35	86.52	79.85	99.86	-	100.00
20PM0421	3382	8	92.57	99.43	98.77	99.48	99.35	86.52	79.85	99.86	-	100.00
20PM0422	3383	8	92.57	99.43	98.77	99.48	99.35	86.52	79.85	99.86	-	100.00
20PM0431	3392	8	92.57	99.43	98.77	99.48	99.35	86.52	79.85	99.86	-	100.00
21PM0048	3452	9	92.57	99.43	98.77	99.48	99.35	86.52	79.85	99.86	100	100.00
21PM0079	3479	8	92.57	99.43	98.77	99.48	99.35	86.52	79.85	99.86	-	100.00
