# Supplementary material for: Epidemiological Analysis on the Occurrence of Salmonella enterica Subspecies enterica Serovar Dublin in the German Federal State Schleswig-Holstein Using Whole-Genome Sequencing
Source: Microorganisms. 2023 Jan 3;11(1):122. doi: 10.3390/microorganisms11010122 (PMC9863307; doi:10.3390/microorganisms11010122)
Supplement: Supplementary file 1 [file microorganisms-11-00122-s001.zip › Table S4. Plasmid replicons screening results of Salmonella Dublin from Schleswig-Holstein.xlsx]

## Sheet: PlasmidFinder
Strain ID	Sample ID	NUM_FOUND	Coverage ColRNAI_1	Coverage IncFIB.AP001918._1	Coverage IncFIC.FII._1	Coverage IncFII.S._1	Coverage IncX1_1
16PM0007	1670	2	.	.	.	99.24	100.00
16PM0008	1671	2	.	.	.	99.24	100.00
16PM0012	1675	2	.	.	.	99.24	100.00
16PM0240	1903	2	.	.	.	99.24	100.00
16PM0244	1907	2	.	.	.	99.24	100.00
16PM0247	1909	2	.	.	.	99.24	100.00
16PM0249	1912	2	.	.	.	99.24	100.00
16PM0276	1939	2	.	.	.	99.24	100.00
16PM0280	1943	2	.	.	.	99.24	100.00
16PM0284	1947	2	.	.	.	99.24	100.00
17PM0003	1975	2	.	.	.	99.24	100.00
17PM0064	2036	2	.	.	.	99.24	100.00
17PM0080	2052	2	.	.	.	99.24	100.00
17PM0156	2128	2	.	.	.	99.24	100.00
17PM0238	2210	2	.	.	.	99.24	100.00
17PM0274	2246	2	.	.	.	99.24	100.00
17PM0278	2250	2	.	.	.	99.24	100.00
17PM0279	2251	2	.	.	.	99.24	100.00
17PM0302	2273	2	.	.	.	99.24	100.00
17PM0304	2275	2	.	.	.	99.24	100.00
17PM0307	2278	2	.	.	.	99.24	100.00
17PM0311	2282	2	.	.	.	99.24	100.00
17PM0313	2284	2	.	.	.	99.24	100.00
17PM0314	2285	2	.	.	.	99.24	100.00
18PM0008	2308	2	.	.	.	99.24	100.00
18PM0009	2309	2	.	.	.	99.24	100.00
18PM0013	2313	2	.	.	.	99.24	100.00
18PM0025	2325	2	.	.	.	99.24	100.00
18PM0026	2326	2	.	.	.	99.24	100.00
18PM0027	2327	2	.	.	.	99.24	100.00
18PM0070	2370	2	.	.	.	99.24	100.00
18PM0088	2388	2	.	.	.	99.24	100.00
18PM0127	2427	2	.	.	.	99.24	100.00
18PM0129	2429	2	.	.	.	99.24	100.00
18PM0155	2455	2	.	.	.	99.24	100.00
18PM0166	2466	2	.	.	.	99.24	100.00
18PM0175	2475	2	.	.	.	99.24	100.00
18PM0176	2476	2	.	.	.	99.24	100.00
18PM0177	2477	2	.	.	.	99.24	100.00
18PM0221	2521	2	.	.	.	99.24	100.00
18PM0233	2533	3	100.00	.	.	99.24	100.00
18PM0234	2534	2	.	.	.	99.24	100.00
18PM0235	2535	2	.	.	.	99.24	100.00
18PM0257	2557	2	.	.	.	99.24	100.00
18PM0258	2558	2	.	.	.	99.24	100.00
18PM0274	2574	2	.	.	.	99.24	100.00
18PM0283	2583	2	.	.	.	99.24	100.00
18PM0284	2584	2	.	.	.	99.24	100.00
18PM0285	2585	2	.	.	.	99.24	100.00
19PM0014	2613	2	.	.	.	99.24	100.00
19PM0021	2620	2	.	.	.	99.24	100.00
19PM0052	2651	2	.	.	.	99.24	100.00
19PM0053	2652	2	.	.	.	99.24	100.00
19PM0090	2689	2	.	.	.	99.24	100.00
19PM0108	2707	2	.	.	.	99.24	100.00
19PM0109	2708	4	100.00	100.00	.	99.24	100.00
19PM0126	2725	2	.	.	.	99.24	100.00
19PM0128	2727	2	.	.	.	99.24	100.00
19PM0213	2812	2	.	.	.	99.24	100.00
19PM0249	2848	4	.	100.00	100.00	99.24	100.00
19PM0252	2851	2	.	.	.	99.24	100.00
19PM0340	2939	2	.	.	.	99.24	100.00
19PM0341	2940	2	.	.	.	99.24	100.00
19PM0343	2942	2	.	.	.	99.24	100.00
20PM0004	2986	2	.	.	.	99.24	100.00
20PM0005	2987	2	.	.	.	99.24	100.00
20PM0006	2988	2	.	.	.	99.24	100.00
20PM0218	3200	2	.	.	.	99.24	100.00
20PM0219	3201	2	.	.	.	99.24	100.00
20PM0232	3214	2	.	.	.	99.24	100.00
20PM0351	3313	2	.	.	.	99.24	100.00
20PM0387	3348	2	.	.	.	99.24	100.00
20PM0401	3362	2	.	.	.	99.24	100.00
20PM0421	3382	2	.	.	.	99.24	100.00
20PM0422	3383	2	.	.	.	99.24	100.00
20PM0431	3392	2	.	.	.	99.24	100.00
21PM0048	3452	2	.	.	.	99.24	100.00
21PM0079	3479	2	.	.	.	99.24	100.00

## Sheet: pOU1115_dublin
Strain ID	Sample ID	Contig	GENE	%COVERAGE	%IDENTITY	DATABASE
16PM0007	1670	13	plasmid_p0U1115_DQ115388.2	76.25	99.98	pOU1115_dublin
16PM0008	1671	12	plasmid_p0U1115_DQ115388.2	68.1	99.95	pOU1115_dublin
16PM0012	1675	12	plasmid_p0U1115_DQ115388.2	89.65	99.99	pOU1115_dublin
16PM0240	1903	12	plasmid_p0U1115_DQ115388.2	44.96+40.1	99.99/99.94	pOU1115_dublin
16PM0244	1907	13	plasmid_p0U1115_DQ115388.2	51.79+48.35	99.99/99.95	pOU1115_dublin
16PM0247	1909	13	plasmid_p0U1115_DQ115388.2	90.28	99.96	pOU1115_dublin
16PM0249	1912	12	plasmid_p0U1115_DQ115388.2	77.34	99.99	pOU1115_dublin
16PM0276	1939	13	plasmid_p0U1115_DQ115388.2	57.73+42.42	99.99/99.94	pOU1115_dublin
16PM0280	1943	12	plasmid_p0U1115_DQ115388.2	85.89	99.99	pOU1115_dublin
16PM0284	1947	13	plasmid_p0U1115_DQ115388.2	63.39	99.99	pOU1115_dublin
17PM0003	1975	13	plasmid_p0U1115_DQ115388.2	73.47	99.99	pOU1115_dublin
17PM0064	2036	13	plasmid_p0U1115_DQ115388.2	85.4	99.97	pOU1115_dublin
17PM0080	2052	13	plasmid_p0U1115_DQ115388.2	96.16	99.98	pOU1115_dublin
17PM0156	2128	14	plasmid_p0U1115_DQ115388.2	48.19+51.95	99.94+99.99	pOU1115_dublin
17PM0238	2210	12	plasmid_p0U1115_DQ115388.2	76.08	99.99	pOU1115_dublin
17PM0274	2246	16	plasmid_p0U1115_DQ115388.2	98.11	99.97	pOU1115_dublin
17PM0278	2250	13	plasmid_p0U1115_DQ115388.2	85.32	99.99	pOU1115_dublin
17PM0279	2251	13	plasmid_p0U1115_DQ115388.2	88.57	99.97	pOU1115_dublin
17PM0302	2273	13	plasmid_p0U1115_DQ115388.2	67.67	99.99	pOU1115_dublin
17PM0304	2275	12	plasmid_p0U1115_DQ115388.2	89.62	99.98	pOU1115_dublin
17PM0307	2278	12	plasmid_p0U1115_DQ115388.2	80.7	99.99	pOU1115_dublin
17PM0311	2282	12	plasmid_p0U1115_DQ115388.2	81.04	99.99	pOU1115_dublin
17PM0313	2284	12	plasmid_p0U1115_DQ115388.2	89.12	99.95	pOU1115_dublin
17PM0314	2285	13	plasmid_p0U1115_DQ115388.2	97.46	99.96	pOU1115_dublin
18OM0008	2308	12	plasmid_p0U1115_DQ115388.2	58.8+41.34	99.97/99.96	pOU1115_dublin
18PM0009	2309	13	plasmid_p0U1115_DQ115388.2	67.67	99.99	pOU1115_dublin
18PM0013	2313	13	plasmid_p0U1115_DQ115388.2	85.43	99.97	pOU1115_dublin
18PM0025	2325	12	plasmid_p0U1115_DQ115388.2	85.28	99.97	pOU1115_dublin
18PM0026	2326	13	plasmid_p0U1115_DQ115388.2	62.86	99.96	pOU1115_dublin
18PM0027	2327	16	plasmid_p0U1115_DQ115388.2	85.26	99.95	pOU1115_dublin
18PM0070	2370	13	plasmid_p0U1115_DQ115388.2	68.26	99.99	pOU1115_dublin
18PM0088	2388	12	plasmid_p0U1115_DQ115388.2	89.23	99.99	pOU1115_dublin
18PM0127	2427	19	plasmid_p0U1115_DQ115388.2	69.33	99.99	pOU1115_dublin
18PM0129	2429	12	plasmid_p0U1115_DQ115388.2	65.7	99.98	pOU1115_dublin
18PM0155	2455	12	plasmid_p0U1115_DQ115388.2	88.47	99.96	pOU1115_dublin
18PM0166	2466	13	plasmid_p0U1115_DQ115388.2	89.59	99.99	pOU1115_dublin
18PM0175	2475	13	plasmid_p0U1115_DQ115388.2	62.41	99.99	pOU1115_dublin
18PM0176	2476	13	plasmid_p0U1115_DQ115388.2	89.09	99.99	pOU1115_dublin
18PM0177	2477	13	plasmid_p0U1115_DQ115388.2	85.27	99.97	pOU1115_dublin
18PM0221	2521	13	plasmid_p0U1115_DQ115388.2	87.56	99.99	pOU1115_dublin
18PM0233	2533	21	plasmid_p0U1115_DQ115388.2	89.6	99.99	pOU1115_dublin
18PM0234	2534	14	plasmid_p0U1115_DQ115388.2	68.2	99.99	pOU1115_dublin
18PM0235	2535	12	plasmid_p0U1115_DQ115388.2	97.34	99.97	pOU1115_dublin
18PM0257	2557	13	plasmid_p0U1115_DQ115388.2	79.87	99.96	pOU1115_dublin
18PM0258	2558	24	plasmid_p0U1115_DQ115388.2	76.88	99.99	pOU1115_dublin
18PM0274	2574	12	plasmid_p0U1115_DQ115388.2	76.93	99.99	pOU1115_dublin
18PM0283	2583	13	plasmid_p0U1115_DQ115388.2	94.3	99.95	pOU1115_dublin
18PM0284	2584	12	plasmid_p0U1115_DQ115388.2	85.29	99.92	pOU1115_dublin
18PM0285	2585	12	plasmid_p0U1115_DQ115388.2	60.8	99.99	pOU1115_dublin
19PM0014	2613	14	plasmid_p0U1115_DQ115388.2	62.76	99.99	pOU1115_dublin
19PM0021	2620	15	plasmid_p0U1115_DQ115388.2	59.59+40.54	99.99/99.91	pOU1115_dublin
19PM0052	2651	15	plasmid_p0U1115_DQ115388.2	94.15	99.96	pOU1115_dublin
19PM0053	2652	13	plasmid_p0U1115_DQ115388.2	48.19+51.94	99.95/99.97	pOU1115_dublin
19PM0090	2689	14	plasmid_p0U1115_DQ115388.2	88.75	99.99	pOU1115_dublin
19PM0108	2707	12	plasmid_p0U1115_DQ115388.2	86.82	99.99	pOU1115_dublin
19PM0109	2708	16	plasmid_p0U1115_DQ115388.2	95.3	99.97	pOU1115_dublin
19PM0126	2725	14	plasmid_p0U1115_DQ115388.2	85.27	99.97	pOU1115_dublin
19PM0128	2727	14	plasmid_p0U1115_DQ115388.2	76.56	99.99	pOU1115_dublin
19PM0213	2812	18	plasmid_p0U1115_DQ115388.2	86.61	99.95	pOU1115_dublin
19PM0249	2848	13	plasmid_p0U1115_DQ115388.2	80.73	99.99	pOU1115_dublin
19PM0252	2851	12	plasmid_p0U1115_DQ115388.2	42.58+42.48	99.99/99.94	pOU1115_dublin
19PM0340	2939	13	plasmid_p0U1115_DQ115388.2	84.3	99.95	pOU1115_dublin
19PM0341	2940	13	plasmid_p0U1115_DQ115388.2	85.13	99.98	pOU1115_dublin
19PM0343	2942	17	plasmid_p0U1115_DQ115388.2	88.03	99.99	pOU1115_dublin
20PM0004	2986	15	plasmid_p0U1115_DQ115388.2	76.46	99.99	pOU1115_dublin
20PM0005	2987	13	plasmid_p0U1115_DQ115388.2	95.61	99.97	pOU1115_dublin
20PM0006	2988	15	plasmid_p0U1115_DQ115388.2	62.29	99.99	pOU1115_dublin
20PM0218	3200	14	plasmid_p0U1115_DQ115388.2	85.21	99.97	pOU1115_dublin
20PM0219	3201	17	plasmid_p0U1115_DQ115388.2	85.25	99.95	pOU1115_dublin
20PM0232	3214	14	plasmid_p0U1115_DQ115388.2	82.58	99.99	pOU1115_dublin
20PM0351	3313	12	plasmid_p0U1115_DQ115388.2	67.66	99.98	pOU1115_dublin
20PM0387	3348	14	plasmid_p0U1115_DQ115388.2	67.67	99.99	pOU1115_dublin
20PM0401	3362	13	plasmid_p0U1115_DQ115388.2	84.73	99.97	pOU1115_dublin
20PM0421	3382	17	plasmid_p0U1115_DQ115388.2	86.63	99.97	pOU1115_dublin
20PM0422	3383	14	plasmid_p0U1115_DQ115388.2	85.96	99.98	pOU1115_dublin
20PM0431	3392	15	plasmid_p0U1115_DQ115388.2	79.59	99.95	pOU1115_dublin
21PM0048	3452	13	plasmid_p0U1115_DQ115388.2	86.14	99.99	pOU1115_dublin
21PM0079	3479	17	plasmid_p0U1115_DQ115388.2	83.82	99.99	pOU1115_dublin
