# Supplementary material for: Epidemiological Analysis on the Occurrence of Salmonella enterica Subspecies enterica Serovar Dublin in the German Federal State Schleswig-Holstein Using Whole-Genome Sequencing
Source: Microorganisms. 2023 Jan 3;11(1):122. doi: 10.3390/microorganisms11010122 (PMC9863307; doi:10.3390/microorganisms11010122)
Supplement: Supplementary file 1 [file microorganisms-11-00122-s001.zip › Table S5. Virulence genes, SPIs, virulome screening results of Salmonella Dublin from Schleswig-Holstein.xlsx]

## Sheet: Virulence genes
Strain ID	Sample ID	NUM_FOUND	Coverage avrA	Coverage csgA	Coverage csgB	Coverage csgC	Coverage csgD	Coverage csgE	Coverage csgF	Coverage csgG	Coverage entA	Coverage entB	Coverage fepC	Coverage fepG	Coverage fimC	Coverage fimD	Coverage fimF	Coverage fimH	Coverage fimI	Coverage grvA	Coverage invA	Coverage invB	Coverage invC	Coverage invE	Coverage invF	Coverage invG	Coverage invH	Coverage invI	Coverage invJ	Coverage lpfA	Coverage lpfB	Coverage lpfC	Coverage lpfD	Coverage lpfE	Coverage mgtB	Coverage mgtC	Coverage mig.14	Coverage misL	Coverage ompA	Coverage orgA	Coverage orgB	Coverage orgC	Coverage pipB	Coverage pipB2	Coverage prgH	Coverage prgI	Coverage prgJ	Coverage prgK	Coverage ratB
16PM0007	1670	109	99.89	96.05	100	100	100	100	100	100	97.46	99.18	96.45	91.54	100	100	100	100	100	100	100	100	100	100	100	100	100	100	100.00	100	100	99.96	100	100	100.00	100	100	100	100	100	100	100	100.00	100	100	100	100	100	99.84
16PM0008	1671	108	99.89	100	100	100	100	100	100	100	97.46	99.18	96.45	91.54	100	100	100	100	100	100	100	100	100	100	100	100	100	100	.	100	100	99.96	100	100	100.00	100	100	100	100	100	100	100	100.00	100	100	100	100	100	99.84
16PM0012	1675	109	99.89	100	100	100	100	100	100	100	97.46	99.18	96.45	91.54	100	100	100	100	100	100	100	100	100	100	100	100	100	100	100.00	100	100	99.96	100	100	100.00	100	100	100	100	100	100	100	100.00	100	100	100	100	100	99.84
16PM0240	1903	109	99.89	100	100	100	100	100	100	100	97.46	99.18	96.45	91.54	100	100	100	100	100	100	100	100	100	100	100	100	100	100	100.00	100	100	99.96	100	100	100.00	100	100	100	100	100	100	100	100.00	100	100	100	100	100	99.84
16PM0244	1907	109	99.89	100	100	100	100	100	100	100	97.46	99.18	96.45	91.54	100	100	100	100	100	100	100	100	100	100	100	100	100	100	100.00	100	100	99.96	100	100	100.00	100	100	100	100	100	100	100	100.00	100	100	100	100	100	99.84
16PM0247	1909	109	99.89	96.05	100	100	100	100	100	100	97.46	99.18	96.45	91.54	100	100	100	100	100	100	100	100	100	100	100	100	100	100	100.00	100	100	99.96	100	100	100.00	100	100	100	100	100	100	100	100.00	100	100	100	100	100	99.84
16PM0249	1912	108	99.89	100	100	100	100	100	100	100	97.46	99.18	96.45	91.54	100	100	100	100	100	100	100	100	100	100	100	100	100	100	.	100	100	99.96	100	100	100.00	100	100	100	100	100	100	100	100.00	100	100	100	100	100	99.84
16PM0276	1939	109	99.89	100	100	100	100	100	100	100	97.46	99.18	96.45	91.54	100	100	100	100	100	100	100	100	100	100	100	100	100	100	100.00	100	100	99.96	100	100	100.00	100	100	100	100	100	100	100	100.00	100	100	100	100	100	99.84
16PM0280	1943	109	99.89	100	100	100	100	100	100	100	97.46	99.18	96.45	91.54	100	100	100	100	100	100	100	100	100	100	100	100	100	100	100.00	100	100	99.96	100	100	100.00	100	100	100	100	100	100	100	100.00	100	100	100	100	100	99.84
16PM0284	1947	109	99.89	100	100	100	100	100	100	100	97.46	99.18	96.45	91.54	100	100	100	100	100	100	100	100	100	100	100	100	100	100	100.00	100	100	99.96	100	100	100.00	100	100	100	100	100	100	100	100.00	100	100	100	100	100	99.84
17PM0003	1975	109	99.89	100	100	100	100	100	100	100	97.46	99.18	96.45	91.54	100	100	100	100	100	100	100	100	100	100	100	100	100	100	100.00	100	100	99.96	100	100	100.00	100	100	100	100	100	100	100	100.00	100	100	100	100	100	99.84
17PM0064	2036	109	99.89	100	100	100	100	100	100	100	97.46	99.18	96.45	91.54	100	100	100	100	100	100	100	100	100	100	100	100	100	100	100.00	100	100	99.96	100	100	100.00	100	100	100	100	100	100	100	100.00	100	100	100	100	100	99.84
17PM0080	2052	108	99.89	100	100	100	100	100	100	100	97.46	99.18	96.45	91.54	100	100	100	100	100	100	100	100	100	100	100	100	100	100	100.00	100	100	99.96	100	100	100.00	100	100	100	100	100	100	100	100.00	100	100	100	100	100	99.84
17PM0156	2128	108	99.89	100	100	100	100	100	100	100	97.46	99.18	96.45	91.54	100	100	100	100	100	100	100	100	100	100	100	100	100	100	.	100	100	99.96	100	100	100.00	100	100	100	100	100	100	100	100.00	100	100	100	100	100	99.84
17PM0238	2210	109	99.89	100	100	100	100	100	100	100	97.46	99.18	96.45	91.54	100	100	100	100	100	100	100	100	100	100	100	100	100	100	100.00	100	100	99.96	100	100	100.00	100	100	100	100	100	100	100	100.00	100	100	100	100	100	99.84
17PM0274	2246	109	99.89	100	100	100	100	100	100	100	97.46	99.18	96.45	91.54	100	100	100	100	100	100	100	100	100	100	100	100	100	100	100.00	100	100	99.96	100	100	100.00	100	100	100	100	100	100	100	100.00	100	100	100	100	100	99.84
17PM0278	2250	109	99.89	100	100	100	100	100	100	100	97.46	99.18	96.45	91.54	100	100	100	100	100	100	100	100	100	100	100	100	100	100	100.00	100	100	99.96	100	100	100.00	100	100	100	100	100	100	100	100.00	100	100	100	100	100	99.84
17PM0279	2251	109	99.89	100	100	100	100	100	100	100	97.46	99.18	96.45	91.54	100	100	100	100	100	100	100	100	100	100	100	100	100	100	100.00	100	100	99.96	100	100	100.00	100	100	100	100	100	100	100	100.00	100	100	100	100	100	99.84
17PM0302	2273	109	99.89	100	100	100	100	100	100	100	97.46	99.18	96.45	91.54	100	100	100	100	100	100	100	100	100	100	100	100	100	100	100.00	100	100	99.96	100	100	100.00	100	100	100	100	100	100	100	100.00	100	100	100	100	100	99.84
17PM0304	2275	109	99.89	100	100	100	100	100	100	100	97.46	99.18	96.45	91.54	100	100	100	100	100	100	100	100	100	100	100	100	100	100	100.00	100	100	99.96	100	100	100.00	100	100	100	100	100	100	100	100.00	100	100	100	100	100	99.84
17PM0307	2278	109	99.89	100	100	100	100	100	100	100	97.46	99.18	96.45	91.54	100	100	100	100	100	100	100	100	100	100	100	100	100	100	100.00	100	100	99.96	100	100	100.00	100	100	100	100	100	100	100	100.00	100	100	100	100	100	99.84
17PM0311	2282	109	99.89	100	100	100	100	100	100	100	97.46	99.18	96.45	91.54	100	100	100	100	100	100	100	100	100	100	100	100	100	100	100.00	100	100	99.96	100	100	100.00	100	100	100	100	100	100	100	100.00	100	100	100	100	100	99.84
17PM0313	2284	109	99.89	100	100	100	100	100	100	100	97.46	99.18	96.45	91.54	100	100	100	100	100	100	100	100	100	100	100	100	100	100	100.00	100	100	99.96	100	100	100.00	100	100	100	100	100	100	100	100.00	100	100	100	100	100	99.84
17PM0314	2285	109	99.89	96.05	100	100	100	100	100	100	97.46	99.18	96.45	91.54	100	100	100	100	100	100	100	100	100	100	100	100	100	100	100.00	100	100	99.96	100	100	100.00	100	100	100	100	100	100	100	100.00	100	100	100	100	100	99.84
18PM0008	2308	109	99.89	100	100	100	100	100	100	100	97.46	99.18	96.45	91.54	100	100	100	100	100	100	100	100	100	100	100	100	100	100	100.00	100	100	99.96	100	100	100.00	100	100	100	100	100	100	100	100.00	100	100	100	100	100	99.84
18PM0009	2309	109	99.89	100	100	100	100	100	100	100	97.46	99.18	96.45	91.54	100	100	100	100	100	100	100	100	100	100	100	100	100	100	100.00	100	100	99.96	100	100	100.00	100	100	100	100	100	100	100	100.00	100	100	100	100	100	99.84
18PM0013	2313	109	99.89	100	100	100	100	100	100	100	97.46	99.18	96.45	91.54	100	100	100	100	100	100	100	100	100	100	100	100	100	100	100.00	100	100	99.96	100	100	100.00	100	100	100	100	100	100	100	100.00	100	100	100	100	100	99.84
18PM0025	2325	109	99.89	100	100	100	100	100	100	100	97.46	99.18	96.45	91.54	100	100	100	100	100	100	100	100	100	100	100	100	100	100	100.00	100	100	99.96	100	100	100.00	100	100	100	100	100	100	100	100.00	100	100	100	100	100	99.84
18PM0026	2326	109	99.89	96.05	100	100	100	100	100	100	97.46	99.18	96.45	91.54	100	100	100	100	100	100	100	100	100	100	100	100	100	100	100.00	100	100	99.96	100	100	100.00	100	100	100	100	100	100	100	100.00	100	100	100	100	100	99.84
18PM0027	2327	109	99.89	100	100	100	100	100	100	100	97.46	99.18	96.45	91.54	100	100	100	100	100	100	100	100	100	100	100	100	100	100	100.00	100	100	99.96	100	100	100.00	100	100	100	100	100	100	100	100.00	100	100	100	100	100	99.84
18PM0070	2370	109	99.89	100	100	100	100	100	100	100	97.46	99.18	96.45	91.54	100	100	100	100	100	100	100	100	100	100	100	100	100	100	100.00	100	100	99.96	100	100	100.00	100	100	100	100	100	100	100	100.00	100	100	100	100	100	99.84
18PM0088	2388	109	99.89	100	100	100	100	100	100	100	97.46	99.18	96.45	91.54	100	100	100	100	100	100	100	100	100	100	100	100	100	100	100.00	100	100	99.96	100	100	100.00	100	100	100	100	100	100	100	100.00	100	100	100	100	100	99.84
18PM0127	2427	109	99.89	100	100	100	100	100	100	100	97.46	99.18	96.45	91.54	100	100	100	100	100	100	100	100	100	100	100	100	100	100	100.00	100	100	99.96	100	100	100.00	100	100	100	100	100	100	100	100.00	100	100	100	100	100	99.84
18PM0129	2429	108	99.89	100	100	100	100	100	100	100	97.46	99.18	96.45	91.54	100	100	100	100	100	100	100	100	100	100	100	100	100	100	100.00	100	100	99.96	100	100	100.00	100	100	100	100	100	100	100	100.00	100	100	100	100	100	99.84
18PM0155	2455	109	99.89	100	100	100	100	100	100	100	97.46	99.18	96.45	91.54	100	100	100	100	100	100	100	100	100	100	100	100	100	100	100.00	100	100	99.96	100	100	100.00	100	100	100	100	100	100	100	100.00	100	100	100	100	100	99.84
18PM0166	2466	109	99.89	100	100	100	100	100	100	100	97.46	99.18	96.45	91.54	100	100	100	100	100	100	100	100	100	100	100	100	100	100	100.00	100	100	99.96	100	100	100.00	100	100	100	100	100	100	100	100.00	100	100	100	100	100	99.84
18PM0175	2475	109	99.89	100	100	100	100	100	100	100	97.46	99.18	96.45	91.54	100	100	100	100	100	100	100	100	100	100	100	100	100	100	100.00	100	100	99.96	100	100	100.00	100	100	100	100	100	100	100	100.00	100	100	100	100	100	99.84
18PM0176	2476	109	99.89	100	100	100	100	100	100	100	97.46	99.18	96.45	91.54	100	100	100	100	100	100	100	100	100	100	100	100	100	100	100.00	100	100	99.96	100	100	100.00	100	100	100	100	100	100	100	100.00	100	100	100	100	100	99.84
18PM0177	2477	109	99.89	100	100	100	100	100	100	100	97.46	99.18	96.45	91.54	100	100	100	100	100	100	100	100	100	100	100	100	100	100	100.00	100	100	99.96	100	100	100.00	100	100	100	100	100	100	100	100.00	100	100	100	100	100	99.84
18PM0221	2521	109	99.89	100	100	100	100	100	100	100	97.46	99.18	96.45	91.54	100	100	100	100	100	100	100	100	100	100	100	100	100	100	100.00	100	100	99.96	100	100	100.00	100	100	100	100	100	100	100	100.00	100	100	100	100	100	99.84
18PM0233	2533	108	99.89	100	100	100	100	100	100	100	97.46	99.18	96.45	91.54	100	100	100	100	100	100	100	100	100	100	100	100	100	100	100.00	100	100	99.96	100	100	100.00	100	100	100	100	100	100	100	100.00	100	100	100	100	100	99.84
18PM0234	2534	109	99.89	100	100	100	100	100	100	100	97.46	99.18	96.45	91.54	100	100	100	100	100	100	100	100	100	100	100	100	100	100	100.00	100	100	99.96	100	100	100.00	100	100	100	100	100	100	100	100.00	100	100	100	100	100	99.84
18PM0235	2535	109	99.89	100	100	100	100	100	100	100	97.46	99.18	96.45	91.54	100	100	100	100	100	100	100	100	100	100	100	100	100	100	100.00	100	100	99.96	100	100	100.00	100	100	100	100	100	100	100	100.00	100	100	100	100	100	99.84
18PM0257	2557	109	99.89	100	100	100	100	100	100	100	97.46	99.18	96.45	91.54	100	100	100	100	100	100	100	100	100	100	100	100	100	100	100.00	100	100	99.96	100	100	100.00	100	100	100	100	100	100	100	100.00	100	100	100	100	100	99.84
18PM0258	2558	109	99.89	100	100	100	100	100	100	100	97.46	99.18	96.45	91.54	100	100	100	100	100	100	100	100	100	100	100	100	100	100	100.00	100	100	99.96	100	100	100.00	100	100	100	100	100	100	100	100.00	100	100	100	100	100	99.84
18PM0274	2574	108	99.89	100	100	100	100	100	100	100	97.46	99.18	96.45	91.54	100	100	100	100	100	100	100	100	100	100	100	100	100	100	.	100	100	99.96	100	100	100.00	100	100	100	100	100	100	100	100.00	100	100	100	100	100	99.84
18PM0283	2583	108	99.89	100	100	100	100	100	100	100	97.46	99.18	96.45	91.54	100	100	100	100	100	100	100	100	100	100	100	100	100	100	.	100	100	99.96	100	100	100.00	100	100	100	100	100	100	100	100.00	100	100	100	100	100	99.84
18PM0284	2584	109	99.89	100	100	100	100	100	100	100	97.46	99.18	96.45	91.54	100	100	100	100	99.81	100	100	100	100	100	100	100	100	100	100.00	100	100	99.96	100	100	100.00	100	100	100	100	100	100	100	100.00	100	100	100	100	100	99.84
18PM0285	2585	109	99.89	100	100	100	100	100	100	100	97.46	99.18	96.45	91.54	100	100	100	100	100	100	100	100	100	100	100	100	100	100	100.00	100	100	99.96	100	100	100.00	100	100	100	100	100	100	100	100.00	100	100	100	100	100	99.84
19PM0014	2613	109	99.89	100	100	100	100	100	100	100	97.46	99.18	96.45	91.54	100	100	100	100	100	100	100	100	100	100	100	100	100	100	100.00	100	100	99.96	100	100	100.00	100	100	100	100	100	100	100	100.00	100	100	100	100	100	99.84
19PM0021	2620	109	99.89	100	100	100	100	100	100	100	97.46	99.18	96.45	91.54	100	100	100	100	100	100	100	100	100	100	100	100	100	100	100.00	100	100	99.96	100	100	100.00	100	100	100	100	100	100	100	100.00	100	100	100	100	100	99.84
19PM0052	2651	109	99.89	100	100	100	100	100	100	100	97.46	99.18	96.45	91.54	100	100	100	100	100	100	100	100	100	100	100	100	100	100	100.00	100	100	99.96	100	100	100.00	100	100	100	100	100	100	100	100.00	100	100	100	100	100	99.84
19PM0053	2652	109	99.89	96.05	100	100	100	100	100	100	97.46	99.18	96.45	91.54	100	100	100	100	100	100	100	100	100	100	100	100	100	100	100.00	100	100	99.96	100	100	100.00	100	100	100	100	100	100	100	100.00	100	100	100	100	100	99.84
19PM0090	2689	109	99.89	100	100	100	100	100	100	100	97.46	99.18	96.45	91.54	100	100	100	100	100	100	100	100	100	100	100	100	100	100	100.00	100	100	99.96	100	100	100.00	100	100	100	100	100	100	100	100.00	100	100	100	100	100	99.84
19PM0108	2707	109	99.89	100	100	100	100	100	100	100	97.46	99.18	96.45	91.54	100	100	100	100	100	100	100	100	100	100	100	100	100	100	100.00	100	100	99.96	100	100	100.00	100	100	100	100	100	100	100	100.00	100	100	100	100	100	99.84
19PM0109	2708	108	99.89	100	100	100	100	100	100	100	97.46	99.18	96.45	91.54	100	100	100	100	100	100	100	100	100	100	100	100	100	100	100.00	100	100	99.96	100	100	100.00	100	100	100	100	100	100	100	100.00	100	100	100	100	100	99.84
19PM0126	2725	109	99.89	100	100	100	100	100	100	100	97.46	99.18	96.45	91.54	100	100	100	100	100	100	100	100	100	100	100	100	100	100	100.00	100	100	99.96	100	100	100.00	100	100	100	100	100	100	100	100.00	100	100	100	100	100	99.84
19PM0128	2727	109	99.89	100	100	100	100	100	100	100	97.46	99.18	96.45	91.54	100	100	100	100	100	100	100	100	100	100	100	100	100	100	100.00	100	100	99.96	100	100	100.00	100	100	100	100	100	100	100	100.00	100	100	100	100	100	99.84
19PM0213	2812	109	99.89	100	100	100	100	100	100	100	97.46	99.18	96.45	91.54	100	100	100	100	100	100	100	100	100	100	100	100	100	100	100.00	100	100	99.96	100	100	100.00	100	100	100	100	100	100	100	100.00	100	100	100	100	100	99.84
19PM0249	2848	109	99.89	100	100	100	100	100	100	100	97.46	99.18	96.45	91.54	100	100	100	100	100	100	100	100	100	100	100	100	100	100	100.00	100	100	99.96	100	100	100.00	100	100	100	100	100	100	100	100.00	100	100	100	100	100	99.84
19PM0252	2851	109	99.89	100	100	100	100	100	100	100	97.46	99.18	96.45	91.54	100	100	100	100	100	100	100	100	100	100	100	100	100	100	100.00	100	100	99.96	100	100	100.00	100	100	100	100	100	100	100	100.00	100	100	100	100	100	99.84
19PM0340	2939	109	99.89	96.05	100	100	100	100	100	100	97.46	99.18	96.45	91.54	100	100	100	100	100	100	100	100	100	100	100	100	100	100	100.00	100	100	99.96	100	100	100.00	100	100	100	100	100	100	100	100.00	100	100	100	100	100	99.84
19PM0341	2940	109	99.89	100	100	100	100	100	100	100	97.46	99.18	96.45	91.54	100	100	100	100	100	100	100	100	100	100	100	100	100	100	100.00	100	100	99.96	100	100	100.00	100	100	100	100	100	100	100	100.00	100	100	100	100	100	99.84
19PM0343	2942	109	99.89	100	100	100	100	100	100	100	97.46	99.18	96.45	91.54	100	100	100	100	100	100	100	100	100	100	100	100	100	100	100.00	100	100	99.96	100	100	100.00	100	100	100	100	100	100	100	100.00	100	100	100	100	100	99.84
20PM0004	2986	109	99.89	100	100	100	100	100	100	100	97.46	99.18	96.45	91.54	100	100	100	100	100	100	100	100	100	100	100	100	100	100	100.00	100	100	99.96	100	100	100.00	100	100	100	100	100	100	100	100.00	100	100	100	100	100	99.84
20PM0005	2987	109	99.89	100	100	100	100	100	100	100	97.46	99.18	96.45	91.54	100	100	100	100	100	100	100	100	100	100	100	100	100	100	100.00	100	100	99.96	100	100	100.00	100	100	100	100	100	100	100	100.00	100	100	100	100	100	99.84
20PM0006	2988	109	99.89	100	100	100	100	100	100	100	97.46	99.18	96.45	91.54	100	100	100	100	100	100	100	100	100	100	100	100	100	100	100.00	100	100	99.96	100	100	100.00	100	100	100	100	100	100	100	100.00	100	100	100	100	100	99.84
20PM0218	3200	109	99.89	100	100	100	100	100	100	100	97.46	99.18	96.45	91.54	100	100	100	100	100	100	100	100	100	100	100	100	100	100	100.00	100	100	99.96	100	100	100.00	100	100	100	100	100	100	100	100.00	100	100	100	100	100	99.84
20PM0219	3201	109	99.89	96.05	100	100	100	100	100	100	97.46	99.18	96.45	91.54	100	100	100	100	100	100	100	100	100	100	100	100	100	100	100.00	100	100	99.96	100	100	100.00	100	100	100	100	100	100	100	100.00	100	100	100	100	100	99.84
20PM0232	3214	108	99.89	100	100	100	100	100	100	100	97.46	99.18	96.45	91.54	100	100	100	100	100	100	100	100	100	100	100	100	100	100	.	100	100	99.96	100	100	100.00	100	100	100	100	100	100	100	100.00	100	100	100	100	100	99.84
20PM0351	3313	109	99.89	100	100	100	100	100	100	100	97.46	99.18	96.45	91.54	100	100	100	100	100	100	100	100	100	100	100	100	100	100	100.00	100	100	99.96	100	100	100.00	100	100	100	100	100	100	100	100.00	100	100	100	100	100	99.84
20PM0387	3348	109	99.89	100	100	100	100	100	100	100	97.46	99.18	96.45	91.54	100	100	100	100	100	100	100	100	100	100	100	100	100	100	100.00	100	100	99.96	100	100	100.00	100	100	100	100	100	100	100	100.00	100	100	100	100	100	99.84
20PM0401	3362	109	99.89	100	100	100	100	100	100	100	97.46	99.18	96.45	91.54	100	100	100	100	100	100	100	100	100	100	100	100	100	100	100.00	100	100	99.96	100	100	100.00	100	100	100	100	100	100	100	100.00	100	100	100	100	100	99.84
20PM0421	3382	109	99.89	100	100	100	100	100	100	100	97.46	99.18	96.45	91.54	100	100	100	100	100	100	100	100	100	100	100	100	100	100	100.00	100	100	99.96	100	100	100.00	100	100	100	100	100	100	100	100.00	100	100	100	100	100	99.84
20PM0422	3383	109	99.89	100	100	100	100	100	100	100	97.46	99.18	96.45	91.54	100	100	100	100	100	100	100	100	100	100	100	100	100	100	100.00	100	100	99.96	100	100	100.00	100	100	100	100	100	100	100	100.00	100	100	100	100	100	99.84
20PM0431	3392	109	99.89	96.05	100	100	100	100	100	100	97.46	99.18	96.45	91.54	100	100	100	100	100	100	100	100	100	100	100	100	100	100	100.00	100	100	99.96	100	100	100.00	100	100	100	100	100	100	100	100.00	100	100	100	100	100	99.84
21PM0048	3452	109	99.89	100	100	100	100	100	100	100	97.46	99.18	96.45	91.54	100	100	100	100	100	100	100	100	100	100	100	100	100	100	100.00	100	100	99.96	100	100	100.00	100	100	100	100	100	100	100	100.00	100	100	100	100	100	99.84
21PM0079	3479	109	99.89	100	100	100	100	100	100	100	97.46	99.18	96.45	91.54	100	100	100	100	100	100	100	100	100	100	100	100	100	100	100.00	100	100	99.96	100	100	100.00	100	100	100	100	100	100	100	100.00	100	100	100	100	100	99.84
[truncated: 63 more columns]

## Sheet: spv_operon_dublin
Strain ID	Sample ID	Contig	START	END	GENE	COVERAGE	COVERAGE_MAP	%COVERAGE	%IDENTITY	DATABASE
16PM0007	1670	13	56873	57766	spvR_DQ115388.2:1-894	1-894/894	===============	100	100	spv_operon_dublin
16PM0007	1670	13	58278	59045	spvA_DQ115388.2:1406-2173	1-768/768	===============	100	100	spv_operon_dublin
16PM0007	1670	13	59227	61008	spvB_DQ115388.2:2355-4136	1-1782/1782	===============	100	100	spv_operon_dublin
16PM0007	1670	13	61289	62014	spvC_DQ115388.2:4417-5142	1-726/726	===============	100	100	spv_operon_dublin
16PM0007	1670	13	62275	62925	spvD_DQ115388.2:5403-6053	1-651/651	===============	100	100	spv_operon_dublin
16PM0008	1671	12	44745	45395	spvD_DQ115388.2:5403-6053	1-651/651	===============	100	100	spv_operon_dublin
16PM0008	1671	12	45656	46381	spvC_DQ115388.2:4417-5142	1-726/726	===============	100	100	spv_operon_dublin
16PM0008	1671	12	46662	48443	spvB_DQ115388.2:2355-4136	1-1782/1782	===============	100	99.94	spv_operon_dublin
16PM0008	1671	12	48625	49392	spvA_DQ115388.2:1406-2173	1-768/768	===============	100	100	spv_operon_dublin
16PM0008	1671	12	49904	50797	spvR_DQ115388.2:1-894	1-894/894	===============	100	100	spv_operon_dublin
16PM0012	1675	12	1775	2425	spvD_DQ115388.2:5403-6053	1-651/651	===============	100	100	spv_operon_dublin
16PM0012	1675	12	2686	3411	spvC_DQ115388.2:4417-5142	1-726/726	===============	100	100	spv_operon_dublin
16PM0012	1675	12	3692	5473	spvB_DQ115388.2:2355-4136	1-1782/1782	===============	100	100	spv_operon_dublin
16PM0012	1675	12	5655	6422	spvA_DQ115388.2:1406-2173	1-768/768	===============	100	100	spv_operon_dublin
16PM0012	1675	12	6934	7827	spvR_DQ115388.2:1-894	1-894/894	===============	100	100	spv_operon_dublin
16PM0240	1903	12	44790	45683	spvR_DQ115388.2:1-894	1-894/894	===============	100	100	spv_operon_dublin
16PM0240	1903	12	46195	46962	spvA_DQ115388.2:1406-2173	1-768/768	===============	100	100	spv_operon_dublin
16PM0240	1903	12	47144	48925	spvB_DQ115388.2:2355-4136	1-1782/1782	===============	100	100	spv_operon_dublin
16PM0240	1903	12	49206	49931	spvC_DQ115388.2:4417-5142	1-726/726	===============	100	100	spv_operon_dublin
16PM0240	1903	12	50192	50842	spvD_DQ115388.2:5403-6053	1-651/651	===============	100	100	spv_operon_dublin
16PM0244	1907	13	38633	39526	spvR_DQ115388.2:1-894	1-894/894	===============	100	100	spv_operon_dublin
16PM0244	1907	13	40038	40805	spvA_DQ115388.2:1406-2173	1-768/768	===============	100	100	spv_operon_dublin
16PM0244	1907	13	40987	42768	spvB_DQ115388.2:2355-4136	1-1782/1782	===============	100	100	spv_operon_dublin
16PM0244	1907	13	43049	43774	spvC_DQ115388.2:4417-5142	1-726/726	===============	100	100	spv_operon_dublin
16PM0244	1907	13	44035	44685	spvD_DQ115388.2:5403-6053	1-651/651	===============	100	100	spv_operon_dublin
16PM0247	1909	13	61289	61939	spvD_DQ115388.2:5403-6053	1-651/651	===============	100	100	spv_operon_dublin
16PM0247	1909	13	62200	62925	spvC_DQ115388.2:4417-5142	1-726/726	===============	100	100	spv_operon_dublin
16PM0247	1909	13	63206	64987	spvB_DQ115388.2:2355-4136	1-1782/1782	===============	100	100	spv_operon_dublin
16PM0247	1909	13	65169	65936	spvA_DQ115388.2:1406-2173	1-768/768	===============	100	100	spv_operon_dublin
16PM0247	1909	13	66448	67341	spvR_DQ115388.2:1-894	1-894/894	===============	100	100	spv_operon_dublin
16PM0249	1912	12	57689	58582	spvR_DQ115388.2:1-894	1-894/894	===============	100	100	spv_operon_dublin
16PM0249	1912	12	59094	59861	spvA_DQ115388.2:1406-2173	1-768/768	===============	100	100	spv_operon_dublin
16PM0249	1912	12	60043	61824	spvB_DQ115388.2:2355-4136	1-1782/1782	===============	100	99.94	spv_operon_dublin
16PM0249	1912	12	62105	62830	spvC_DQ115388.2:4417-5142	1-726/726	===============	100	100	spv_operon_dublin
16PM0249	1912	12	63091	63741	spvD_DQ115388.2:5403-6053	1-651/651	===============	100	100	spv_operon_dublin
16PM0276	1939	13	43058	43951	spvR_DQ115388.2:1-894	1-894/894	===============	100	100	spv_operon_dublin
16PM0276	1939	13	44463	45230	spvA_DQ115388.2:1406-2173	1-768/768	===============	100	100	spv_operon_dublin
16PM0276	1939	13	45412	47193	spvB_DQ115388.2:2355-4136	1-1782/1782	===============	100	100	spv_operon_dublin
16PM0276	1939	13	47474	48199	spvC_DQ115388.2:4417-5142	1-726/726	===============	100	100	spv_operon_dublin
16PM0276	1939	13	48460	49110	spvD_DQ115388.2:5403-6053	1-651/651	===============	100	100	spv_operon_dublin
16PM0280	1943	12	64062	64955	spvR_DQ115388.2:1-894	1-894/894	===============	100	100	spv_operon_dublin
16PM0280	1943	12	65467	66234	spvA_DQ115388.2:1406-2173	1-768/768	===============	100	100	spv_operon_dublin
16PM0280	1943	12	66416	68197	spvB_DQ115388.2:2355-4136	1-1782/1782	===============	100	100	spv_operon_dublin
16PM0280	1943	12	68478	69203	spvC_DQ115388.2:4417-5142	1-726/726	===============	100	100	spv_operon_dublin
16PM0280	1943	12	69464	70114	spvD_DQ115388.2:5403-6053	1-651/651	===============	100	100	spv_operon_dublin
16PM0284	1947	13	47284	48177	spvR_DQ115388.2:1-894	1-894/894	===============	100	100	spv_operon_dublin
16PM0284	1947	13	48689	49456	spvA_DQ115388.2:1406-2173	1-768/768	===============	100	100	spv_operon_dublin
16PM0284	1947	13	49638	51419	spvB_DQ115388.2:2355-4136	1-1782/1782	===============	100	100	spv_operon_dublin
16PM0284	1947	13	51700	52425	spvC_DQ115388.2:4417-5142	1-726/726	===============	100	100	spv_operon_dublin
16PM0284	1947	13	52686	53336	spvD_DQ115388.2:5403-6053	1-651/651	===============	100	100	spv_operon_dublin
17PM0003	1975	13	13839	14489	spvD_DQ115388.2:5403-6053	1-651/651	===============	100	100	spv_operon_dublin
17PM0003	1975	13	14750	15475	spvC_DQ115388.2:4417-5142	1-726/726	===============	100	100	spv_operon_dublin
17PM0003	1975	13	15756	17537	spvB_DQ115388.2:2355-4136	1-1782/1782	===============	100	100	spv_operon_dublin
17PM0003	1975	13	17719	18486	spvA_DQ115388.2:1406-2173	1-768/768	===============	100	100	spv_operon_dublin
17PM0003	1975	13	18998	19891	spvR_DQ115388.2:1-894	1-894/894	===============	100	100	spv_operon_dublin
17PM0064	2036	13	10999	11892	spvR_DQ115388.2:1-894	1-894/894	===============	100	100	spv_operon_dublin
17PM0064	2036	13	12404	13171	spvA_DQ115388.2:1406-2173	1-768/768	===============	100	100	spv_operon_dublin
17PM0064	2036	13	13353	15134	spvB_DQ115388.2:2355-4136	1-1782/1782	===============	100	100	spv_operon_dublin
17PM0064	2036	13	15415	16140	spvC_DQ115388.2:4417-5142	1-726/726	===============	100	100	spv_operon_dublin
17PM0064	2036	13	16401	17051	spvD_DQ115388.2:5403-6053	1-651/651	===============	100	100	spv_operon_dublin
17PM0080	2052	13	1	628	spvB_DQ115388.2:2355-4136	1-628/1782	======.........	35.24	100	spv_operon_dublin
17PM0080	2052	13	810	1577	spvA_DQ115388.2:1406-2173	1-768/768	===============	100	100	spv_operon_dublin
17PM0080	2052	13	2089	2982	spvR_DQ115388.2:1-894	1-894/894	===============	100	100	spv_operon_dublin
17PM0080	2052	13	71510	72160	spvD_DQ115388.2:5403-6053	1-651/651	===============	100	100	spv_operon_dublin
17PM0080	2052	13	72421	73146	spvC_DQ115388.2:4417-5142	1-726/726	===============	100	100	spv_operon_dublin
17PM0080	2052	13	73427	74707	spvB_DQ115388.2:2355-4136	502-1782/1782	....===========	71.89	100	spv_operon_dublin
17PM0156	2128	14	29894	30544	spvD_DQ115388.2:5403-6053	1-651/651	===============	100	100	spv_operon_dublin
17PM0156	2128	14	30805	31530	spvC_DQ115388.2:4417-5142	1-726/726	===============	100	100	spv_operon_dublin
17PM0156	2128	14	31811	33592	spvB_DQ115388.2:2355-4136	1-1782/1782	===============	100	99.94	spv_operon_dublin
17PM0156	2128	14	33774	34541	spvA_DQ115388.2:1406-2173	1-768/768	===============	100	100	spv_operon_dublin
17PM0156	2128	14	35053	35946	spvR_DQ115388.2:1-894	1-894/894	===============	100	100	spv_operon_dublin
17PM0238	2210	12	11901	12551	spvD_DQ115388.2:5403-6053	1-651/651	===============	100	100	spv_operon_dublin
17PM0238	2210	12	12812	13537	spvC_DQ115388.2:4417-5142	1-726/726	===============	100	100	spv_operon_dublin
17PM0238	2210	12	13818	15599	spvB_DQ115388.2:2355-4136	1-1782/1782	===============	100	99.94	spv_operon_dublin
17PM0238	2210	12	15781	16548	spvA_DQ115388.2:1406-2173	1-768/768	===============	100	100	spv_operon_dublin
17PM0238	2210	12	17060	17953	spvR_DQ115388.2:1-894	1-894/894	===============	100	100	spv_operon_dublin
17PM0274	2246	16	1523	2416	spvR_DQ115388.2:1-894	1-894/894	===============	100	100	spv_operon_dublin
17PM0274	2246	16	2928	3695	spvA_DQ115388.2:1406-2173	1-768/768	===============	100	100	spv_operon_dublin
17PM0274	2246	16	3877	5658	spvB_DQ115388.2:2355-4136	1-1782/1782	===============	100	99.94	spv_operon_dublin
17PM0274	2246	16	5939	6664	spvC_DQ115388.2:4417-5142	1-726/726	===============	100	100	spv_operon_dublin
17PM0274	2246	16	6925	7575	spvD_DQ115388.2:5403-6053	1-651/651	===============	100	100	spv_operon_dublin
17PM0278	2250	13	4999	5649	spvD_DQ115388.2:5403-6053	1-651/651	===============	100	100	spv_operon_dublin
17PM0278	2250	13	5910	6635	spvC_DQ115388.2:4417-5142	1-726/726	===============	100	100	spv_operon_dublin
17PM0278	2250	13	6916	8697	spvB_DQ115388.2:2355-4136	1-1782/1782	===============	100	100	spv_operon_dublin
17PM0278	2250	13	8879	9646	spvA_DQ115388.2:1406-2173	1-768/768	===============	100	100	spv_operon_dublin
17PM0278	2250	13	10158	11051	spvR_DQ115388.2:1-894	1-894/894	===============	100	100	spv_operon_dublin
17PM0279	2251	13	8644	9537	spvR_DQ115388.2:1-894	1-894/894	===============	100	100	spv_operon_dublin
17PM0279	2251	13	10049	10816	spvA_DQ115388.2:1406-2173	1-768/768	===============	100	100	spv_operon_dublin
17PM0279	2251	13	10998	12779	spvB_DQ115388.2:2355-4136	1-1782/1782	===============	100	99.94	spv_operon_dublin
17PM0279	2251	13	13060	13785	spvC_DQ115388.2:4417-5142	1-726/726	===============	100	100	spv_operon_dublin
17PM0279	2251	13	14046	14696	spvD_DQ115388.2:5403-6053	1-651/651	===============	100	100	spv_operon_dublin
17PM0302	2273	13	50473	51366	spvR_DQ115388.2:1-894	1-894/894	===============	100	100	spv_operon_dublin
17PM0302	2273	13	51878	52645	spvA_DQ115388.2:1406-2173	1-768/768	===============	100	100	spv_operon_dublin
17PM0302	2273	13	52827	54608	spvB_DQ115388.2:2355-4136	1-1782/1782	===============	100	100	spv_operon_dublin
17PM0302	2273	13	54889	55614	spvC_DQ115388.2:4417-5142	1-726/726	===============	100	100	spv_operon_dublin
17PM0302	2273	13	55875	56525	spvD_DQ115388.2:5403-6053	1-651/651	===============	100	100	spv_operon_dublin
17PM0304	2275	12	1800	2450	spvD_DQ115388.2:5403-6053	1-651/651	===============	100	100	spv_operon_dublin
17PM0304	2275	12	2711	3436	spvC_DQ115388.2:4417-5142	1-726/726	===============	100	100	spv_operon_dublin
17PM0304	2275	12	3717	5498	spvB_DQ115388.2:2355-4136	1-1782/1782	===============	100	100	spv_operon_dublin
17PM0304	2275	12	5680	6447	spvA_DQ115388.2:1406-2173	1-768/768	===============	100	100	spv_operon_dublin
17PM0304	2275	12	6959	7852	spvR_DQ115388.2:1-894	1-894/894	===============	100	100	spv_operon_dublin
17PM0307	2278	12	8449	9099	spvD_DQ115388.2:5403-6053	1-651/651	===============	100	100	spv_operon_dublin
17PM0307	2278	12	9360	10085	spvC_DQ115388.2:4417-5142	1-726/726	===============	100	100	spv_operon_dublin
17PM0307	2278	12	10366	12147	spvB_DQ115388.2:2355-4136	1-1782/1782	===============	100	100	spv_operon_dublin
17PM0307	2278	12	12329	13096	spvA_DQ115388.2:1406-2173	1-768/768	===============	100	100	spv_operon_dublin
17PM0307	2278	12	13608	14501	spvR_DQ115388.2:1-894	1-894/894	===============	100	100	spv_operon_dublin
17PM0311	2282	12	60447	61340	spvR_DQ115388.2:1-894	1-894/894	===============	100	100	spv_operon_dublin
17PM0311	2282	12	61852	62619	spvA_DQ115388.2:1406-2173	1-768/768	===============	100	100	spv_operon_dublin
17PM0311	2282	12	62801	64582	spvB_DQ115388.2:2355-4136	1-1782/1782	===============	100	99.94	spv_operon_dublin
17PM0311	2282	12	64863	65588	spvC_DQ115388.2:4417-5142	1-726/726	===============	100	100	spv_operon_dublin
17PM0311	2282	12	65849	66499	spvD_DQ115388.2:5403-6053	1-651/651	===============	100	100	spv_operon_dublin
17PM0313	2284	12	60419	61069	spvD_DQ115388.2:5403-6053	1-651/651	===============	100	100	spv_operon_dublin
17PM0313	2284	12	61330	62055	spvC_DQ115388.2:4417-5142	1-726/726	===============	100	100	spv_operon_dublin
17PM0313	2284	12	62336	64117	spvB_DQ115388.2:2355-4136	1-1782/1782	===============	100	100	spv_operon_dublin
17PM0313	2284	12	64299	65066	spvA_DQ115388.2:1406-2173	1-768/768	===============	100	100	spv_operon_dublin
17PM0313	2284	12	65578	66471	spvR_DQ115388.2:1-894	1-894/894	===============	100	100	spv_operon_dublin
17PM0314	2285	13	66640	67290	spvD_DQ115388.2:5403-6053	1-651/651	===============	100	100	spv_operon_dublin
17PM0314	2285	13	67551	68276	spvC_DQ115388.2:4417-5142	1-726/726	===============	100	100	spv_operon_dublin
17PM0314	2285	13	68557	70338	spvB_DQ115388.2:2355-4136	1-1782/1782	===============	100	100	spv_operon_dublin
17PM0314	2285	13	70520	71287	spvA_DQ115388.2:1406-2173	1-768/768	===============	100	100	spv_operon_dublin
17PM0314	2285	13	71799	72692	spvR_DQ115388.2:1-894	1-894/894	===============	100	100	spv_operon_dublin
18PM0008	2308	12	43863	44756	spvR_DQ115388.2:1-894	1-894/894	===============	100	100	spv_operon_dublin
18PM0008	2308	12	45268	46035	spvA_DQ115388.2:1406-2173	1-768/768	===============	100	100	spv_operon_dublin
18PM0008	2308	12	46217	47998	spvB_DQ115388.2:2355-4136	1-1782/1782	===============	100	100	spv_operon_dublin
18PM0008	2308	12	48279	49004	spvC_DQ115388.2:4417-5142	1-726/726	===============	100	100	spv_operon_dublin
18PM0008	2308	12	49265	49915	spvD_DQ115388.2:5403-6053	1-651/651	===============	100	100	spv_operon_dublin
18PM0009	2309	13	50473	51366	spvR_DQ115388.2:1-894	1-894/894	===============	100	100	spv_operon_dublin
18PM0009	2309	13	51878	52645	spvA_DQ115388.2:1406-2173	1-768/768	===============	100	100	spv_operon_dublin
18PM0009	2309	13	52827	54608	spvB_DQ115388.2:2355-4136	1-1782/1782	===============	100	100	spv_operon_dublin
18PM0009	2309	13	54889	55614	spvC_DQ115388.2:4417-5142	1-726/726	===============	100	100	spv_operon_dublin
18PM0009	2309	13	55875	56525	spvD_DQ115388.2:5403-6053	1-651/651	===============	100	100	spv_operon_dublin
18PM0013	2313	13	57666	58316	spvD_DQ115388.2:5403-6053	1-651/651	===============	100	100	spv_operon_dublin
18PM0013	2313	13	58577	59302	spvC_DQ115388.2:4417-5142	1-726/726	===============	100	100	spv_operon_dublin
18PM0013	2313	13	59583	61364	spvB_DQ115388.2:2355-4136	1-1782/1782	===============	100	99.94	spv_operon_dublin
18PM0013	2313	13	61546	62313	spvA_DQ115388.2:1406-2173	1-768/768	===============	100	100	spv_operon_dublin
18PM0013	2313	13	62825	63718	spvR_DQ115388.2:1-894	1-894/894	===============	100	100	spv_operon_dublin
18PM0025	2325	12	57557	58207	spvD_DQ115388.2:5403-6053	1-651/651	===============	100	100	spv_operon_dublin
18PM0025	2325	12	58468	59193	spvC_DQ115388.2:4417-5142	1-726/726	===============	100	100	spv_operon_dublin
18PM0025	2325	12	59474	61255	spvB_DQ115388.2:2355-4136	1-1782/1782	===============	100	99.94	spv_operon_dublin
18PM0025	2325	12	61437	62204	spvA_DQ115388.2:1406-2173	1-768/768	===============	100	100	spv_operon_dublin
18PM0025	2325	12	62716	63609	spvR_DQ115388.2:1-894	1-894/894	===============	100	100	spv_operon_dublin
18PM0026	2326	13	27803	28696	spvR_DQ115388.2:1-894	1-894/894	===============	100	100	spv_operon_dublin
18PM0026	2326	13	29208	29975	spvA_DQ115388.2:1406-2173	1-768/768	===============	100	100	spv_operon_dublin
18PM0026	2326	13	30157	31938	spvB_DQ115388.2:2355-4136	1-1782/1782	===============	100	100	spv_operon_dublin
18PM0026	2326	13	32219	32944	spvC_DQ115388.2:4417-5142	1-726/726	===============	100	100	spv_operon_dublin
18PM0026	2326	13	33205	33855	spvD_DQ115388.2:5403-6053	1-651/651	===============	100	100	spv_operon_dublin
18PM0027	2327	16	57539	58189	spvD_DQ115388.2:5403-6053	1-651/651	===============	100	100	spv_operon_dublin
18PM0027	2327	16	58450	59175	spvC_DQ115388.2:4417-5142	1-726/726	===============	100	100	spv_operon_dublin
18PM0027	2327	16	59456	61237	spvB_DQ115388.2:2355-4136	1-1782/1782	===============	100	100	spv_operon_dublin
18PM0027	2327	16	61419	62186	spvA_DQ115388.2:1406-2173	1-768/768	===============	100	100	spv_operon_dublin
18PM0027	2327	16	62698	63591	spvR_DQ115388.2:1-894	1-894/894	===============	100	100	spv_operon_dublin
18PM0070	2370	13	17729	18379	spvD_DQ115388.2:5403-6053	1-651/651	===============	100	100	spv_operon_dublin
18PM0070	2370	13	18640	19365	spvC_DQ115388.2:4417-5142	1-726/726	===============	100	100	spv_operon_dublin
18PM0070	2370	13	19646	21427	spvB_DQ115388.2:2355-4136	1-1782/1782	===============	100	100	spv_operon_dublin
18PM0070	2370	13	21609	22376	spvA_DQ115388.2:1406-2173	1-768/768	===============	100	100	spv_operon_dublin
18PM0070	2370	13	22888	23781	spvR_DQ115388.2:1-894	1-894/894	===============	100	100	spv_operon_dublin
18PM0088	2388	12	66554	67447	spvR_DQ115388.2:1-894	1-894/894	===============	100	100	spv_operon_dublin
18PM0088	2388	12	67959	68726	spvA_DQ115388.2:1406-2173	1-768/768	===============	100	100	spv_operon_dublin
18PM0088	2388	12	68908	70689	spvB_DQ115388.2:2355-4136	1-1782/1782	===============	100	100	spv_operon_dublin
18PM0088	2388	12	70970	71695	spvC_DQ115388.2:4417-5142	1-726/726	===============	100	100	spv_operon_dublin
18PM0088	2388	12	71956	72606	spvD_DQ115388.2:5403-6053	1-651/651	===============	100	100	spv_operon_dublin
18PM0127	2427	19	51714	52607	spvR_DQ115388.2:1-894	1-894/894	===============	100	100	spv_operon_dublin
18PM0127	2427	19	53119	53886	spvA_DQ115388.2:1406-2173	1-768/768	===============	100	100	spv_operon_dublin
18PM0127	2427	19	54068	55849	spvB_DQ115388.2:2355-4136	1-1782/1782	===============	100	100	spv_operon_dublin
18PM0127	2427	19	56130	56855	spvC_DQ115388.2:4417-5142	1-726/726	===============	100	100	spv_operon_dublin
18PM0127	2427	19	57116	57766	spvD_DQ115388.2:5403-6053	1-651/651	===============	100	100	spv_operon_dublin
18PM0129	2429	12	11099	11992	spvR_DQ115388.2:1-894	1-894/894	===============	100	100	spv_operon_dublin
18PM0129	2429	12	12504	13271	spvA_DQ115388.2:1406-2173	1-768/768	===============	100	100	spv_operon_dublin
18PM0129	2429	12	13453	15234	spvB_DQ115388.2:2355-4136	1-1782/1782	===============	100	100	spv_operon_dublin
18PM0129	2429	12	15514	16239	spvC_DQ115388.2:4417-5142	1-726/726	===============	100	100	spv_operon_dublin
18PM0129	2429	12	16500	17150	spvD_DQ115388.2:5403-6053	1-651/651	===============	100	100	spv_operon_dublin
18PM0155	2455	12	8712	9605	spvR_DQ115388.2:1-894	1-894/894	===============	100	100	spv_operon_dublin
18PM0155	2455	12	10117	10884	spvA_DQ115388.2:1406-2173	1-768/768	===============	100	100	spv_operon_dublin
18PM0155	2455	12	11066	12847	spvB_DQ115388.2:2355-4136	1-1782/1782	===============	100	99.94	spv_operon_dublin
18PM0155	2455	12	13128	13853	spvC_DQ115388.2:4417-5142	1-726/726	===============	100	100	spv_operon_dublin
18PM0155	2455	12	14114	14764	spvD_DQ115388.2:5403-6053	1-651/651	===============	100	100	spv_operon_dublin
18PM0166	2466	13	66827	67720	spvR_DQ115388.2:1-894	1-894/894	===============	100	100	spv_operon_dublin
18PM0166	2466	13	68232	68999	spvA_DQ115388.2:1406-2173	1-768/768	===============	100	100	spv_operon_dublin
18PM0166	2466	13	69181	70962	spvB_DQ115388.2:2355-4136	1-1782/1782	===============	100	100	spv_operon_dublin
18PM0166	2466	13	71243	71968	spvC_DQ115388.2:4417-5142	1-726/726	===============	100	100	spv_operon_dublin
18PM0166	2466	13	72229	72879	spvD_DQ115388.2:5403-6053	1-651/651	===============	100	100	spv_operon_dublin
18PM0175	2475	13	57800	58693	spvR_DQ115388.2:1-894	1-894/894	===============	100	100	spv_operon_dublin
18PM0175	2475	13	59205	59972	spvA_DQ115388.2:1406-2173	1-768/768	===============	100	100	spv_operon_dublin
18PM0175	2475	13	60154	61935	spvB_DQ115388.2:2355-4136	1-1782/1782	===============	100	99.94	spv_operon_dublin
18PM0175	2475	13	62216	62941	spvC_DQ115388.2:4417-5142	1-726/726	===============	100	100	spv_operon_dublin
18PM0175	2475	13	63202	63852	spvD_DQ115388.2:5403-6053	1-651/651	===============	100	100	spv_operon_dublin
18PM0176	2476	13	2185	2835	spvD_DQ115388.2:5403-6053	1-651/651	===============	100	100	spv_operon_dublin
18PM0176	2476	13	3096	3821	spvC_DQ115388.2:4417-5142	1-726/726	===============	100	100	spv_operon_dublin
18PM0176	2476	13	4102	5883	spvB_DQ115388.2:2355-4136	1-1782/1782	===============	100	100	spv_operon_dublin
18PM0176	2476	13	6065	6832	spvA_DQ115388.2:1406-2173	1-768/768	===============	100	100	spv_operon_dublin
18PM0176	2476	13	7344	8237	spvR_DQ115388.2:1-894	1-894/894	===============	100	100	spv_operon_dublin
18PM0177	2477	13	11099	11992	spvR_DQ115388.2:1-894	1-894/894	===============	100	100	spv_operon_dublin
18PM0177	2477	13	12504	13271	spvA_DQ115388.2:1406-2173	1-768/768	===============	100	100	spv_operon_dublin
18PM0177	2477	13	13453	15234	spvB_DQ115388.2:2355-4136	1-1782/1782	===============	100	100	spv_operon_dublin
18PM0177	2477	13	15515	16240	spvC_DQ115388.2:4417-5142	1-726/726	===============	100	100	spv_operon_dublin
18PM0177	2477	13	16501	17151	spvD_DQ115388.2:5403-6053	1-651/651	===============	100	100	spv_operon_dublin
18PM0221	2521	13	65310	66203	spvR_DQ115388.2:1-894	1-894/894	===============	100	100	spv_operon_dublin
18PM0221	2521	13	66715	67482	spvA_DQ115388.2:1406-2173	1-768/768	===============	100	100	spv_operon_dublin
18PM0221	2521	13	67664	69445	spvB_DQ115388.2:2355-4136	1-1782/1782	===============	100	100	spv_operon_dublin
18PM0221	2521	13	69726	70451	spvC_DQ115388.2:4417-5142	1-726/726	===============	100	100	spv_operon_dublin
18PM0221	2521	13	70712	71362	spvD_DQ115388.2:5403-6053	1-651/651	===============	100	100	spv_operon_dublin
18PM0233	2533	21	66836	67729	spvR_DQ115388.2:1-894	1-894/894	===============	100	100	spv_operon_dublin
18PM0233	2533	21	68241	69008	spvA_DQ115388.2:1406-2173	1-768/768	===============	100	100	spv_operon_dublin
18PM0233	2533	21	69190	70971	spvB_DQ115388.2:2355-4136	1-1782/1782	===============	100	100	spv_operon_dublin
18PM0233	2533	21	71251	71976	spvC_DQ115388.2:4417-5142	1-726/726	===============	100	100	spv_operon_dublin
18PM0233	2533	21	72237	72887	spvD_DQ115388.2:5403-6053	1-651/651	===============	100	100	spv_operon_dublin
18PM0234	2534	14	17780	18430	spvD_DQ115388.2:5403-6053	1-651/651	===============	100	100	spv_operon_dublin
18PM0234	2534	14	18691	19416	spvC_DQ115388.2:4417-5142	1-726/726	===============	100	100	spv_operon_dublin
18PM0234	2534	14	19697	21478	spvB_DQ115388.2:2355-4136	1-1782/1782	===============	100	100	spv_operon_dublin
18PM0234	2534	14	21660	22427	spvA_DQ115388.2:1406-2173	1-768/768	===============	100	100	spv_operon_dublin
18PM0234	2534	14	22939	23832	spvR_DQ115388.2:1-894	1-894/894	===============	100	100	spv_operon_dublin
18PM0235	2535	12	1	208	spvA_DQ115388.2:1406-2173	561-768/768	..........=====	27.08	100	spv_operon_dublin
18PM0235	2535	12	390	2171	spvB_DQ115388.2:2355-4136	1-1782/1782	===============	100	99.94	spv_operon_dublin
18PM0235	2535	12	2452	3177	spvC_DQ115388.2:4417-5142	1-726/726	===============	100	100	spv_operon_dublin
18PM0235	2535	12	3438	4088	spvD_DQ115388.2:5403-6053	1-651/651	===============	100	100	spv_operon_dublin
18PM0235	2535	12	72607	73500	spvR_DQ115388.2:1-894	1-894/894	===============	100	100	spv_operon_dublin
18PM0235	2535	12	74012	74698	spvA_DQ115388.2:1406-2173	1-687/768	==============.	89.45	100	spv_operon_dublin
18PM0257	2557	13	53522	54172	spvD_DQ115388.2:5403-6053	1-651/651	===============	100	100	spv_operon_dublin
18PM0257	2557	13	54433	55158	spvC_DQ115388.2:4417-5142	1-726/726	===============	100	100	spv_operon_dublin
18PM0257	2557	13	55439	57220	spvB_DQ115388.2:2355-4136	1-1782/1782	===============	100	100	spv_operon_dublin
18PM0257	2557	13	57402	58169	spvA_DQ115388.2:1406-2173	1-768/768	===============	100	100	spv_operon_dublin
18PM0257	2557	13	58681	59574	spvR_DQ115388.2:1-894	1-894/894	===============	100	100	spv_operon_dublin
18PM0258	2558	24	57346	58239	spvR_DQ115388.2:1-894	1-894/894	===============	100	100	spv_operon_dublin
18PM0258	2558	24	58751	59518	spvA_DQ115388.2:1406-2173	1-768/768	===============	100	100	spv_operon_dublin
18PM0258	2558	24	59700	61481	spvB_DQ115388.2:2355-4136	1-1782/1782	===============	100	100	spv_operon_dublin
18PM0258	2558	24	61762	62487	spvC_DQ115388.2:4417-5142	1-726/726	===============	100	100	spv_operon_dublin
18PM0258	2558	24	62748	63398	spvD_DQ115388.2:5403-6053	1-651/651	===============	100	100	spv_operon_dublin
18PM0274	2574	12	11266	11916	spvD_DQ115388.2:5403-6053	1-651/651	===============	100	100	spv_operon_dublin
18PM0274	2574	12	12177	12902	spvC_DQ115388.2:4417-5142	1-726/726	===============	100	100	spv_operon_dublin
18PM0274	2574	12	13183	14958	spvB_DQ115388.2:2355-4136	1-1782/1782	========/======	99.66	99.61	spv_operon_dublin
18PM0274	2574	12	15140	15907	spvA_DQ115388.2:1406-2173	1-768/768	===============	100	100	spv_operon_dublin
18PM0274	2574	12	16419	17312	spvR_DQ115388.2:1-894	1-894/894	===============	100	100	spv_operon_dublin
18PM0283	2583	13	4354	5247	spvR_DQ115388.2:1-894	1-894/894	===============	100	100	spv_operon_dublin
18PM0283	2583	13	5759	6526	spvA_DQ115388.2:1406-2173	1-768/768	===============	100	100	spv_operon_dublin
18PM0283	2583	13	6708	8489	spvB_DQ115388.2:2355-4136	1-1782/1782	===============	100	99.94	spv_operon_dublin
18PM0283	2583	13	8770	9495	spvC_DQ115388.2:4417-5142	1-726/726	===============	100	100	spv_operon_dublin
18PM0283	2583	13	9756	10406	spvD_DQ115388.2:5403-6053	1-651/651	===============	100	100	spv_operon_dublin
18PM0284	2584	12	11099	11992	spvR_DQ115388.2:1-894	1-894/894	===============	100	100	spv_operon_dublin
18PM0284	2584	12	12504	13271	spvA_DQ115388.2:1406-2173	1-768/768	===============	100	100	spv_operon_dublin
18PM0284	2584	12	13453	15234	spvB_DQ115388.2:2355-4136	1-1782/1782	===============	100	100	spv_operon_dublin
18PM0284	2584	12	15515	16240	spvC_DQ115388.2:4417-5142	1-726/726	===============	100	100	spv_operon_dublin
18PM0284	2584	12	16501	17151	spvD_DQ115388.2:5403-6053	1-651/651	===============	100	100	spv_operon_dublin
18PM0285	2585	12	45348	46241	spvR_DQ115388.2:1-894	1-894/894	===============	100	100	spv_operon_dublin
18PM0285	2585	12	46753	47520	spvA_DQ115388.2:1406-2173	1-768/768	===============	100	100	spv_operon_dublin
18PM0285	2585	12	47702	49483	spvB_DQ115388.2:2355-4136	1-1782/1782	===============	100	99.94	spv_operon_dublin
18PM0285	2585	12	49764	50489	spvC_DQ115388.2:4417-5142	1-726/726	===============	100	100	spv_operon_dublin
18PM0285	2585	12	50750	51400	spvD_DQ115388.2:5403-6053	1-651/651	===============	100	100	spv_operon_dublin
19PM0014	2613	14	21831	22481	spvD_DQ115388.2:5403-6053	1-651/651	===============	100	100	spv_operon_dublin
19PM0014	2613	14	22742	23467	spvC_DQ115388.2:4417-5142	1-726/726	===============	100	100	spv_operon_dublin
19PM0014	2613	14	23748	25529	spvB_DQ115388.2:2355-4136	1-1782/1782	===============	100	100	spv_operon_dublin
19PM0014	2613	14	25711	26478	spvA_DQ115388.2:1406-2173	1-768/768	===============	100	100	spv_operon_dublin
19PM0014	2613	14	26990	27883	spvR_DQ115388.2:1-894	1-894/894	===============	100	100	spv_operon_dublin
19PM0021	2620	15	44448	45341	spvR_DQ115388.2:1-894	1-894/894	===============	100	100	spv_operon_dublin
19PM0021	2620	15	45853	46620	spvA_DQ115388.2:1406-2173	1-768/768	===============	100	100	spv_operon_dublin
19PM0021	2620	15	46802	48583	spvB_DQ115388.2:2355-4136	1-1782/1782	===============	100	100	spv_operon_dublin
19PM0021	2620	15	48864	49589	spvC_DQ115388.2:4417-5142	1-726/726	===============	100	100	spv_operon_dublin
19PM0021	2620	15	49850	50500	spvD_DQ115388.2:5403-6053	1-651/651	===============	100	100	spv_operon_dublin
19PM0052	2651	15	64176	64826	spvD_DQ115388.2:5403-6053	1-651/651	===============	100	100	spv_operon_dublin
19PM0052	2651	15	65087	65812	spvC_DQ115388.2:4417-5142	1-726/726	===============	100	100	spv_operon_dublin
19PM0052	2651	15	66093	67874	spvB_DQ115388.2:2355-4136	1-1782/1782	===============	100	100	spv_operon_dublin
19PM0052	2651	15	68056	68823	spvA_DQ115388.2:1406-2173	1-768/768	===============	100	100	spv_operon_dublin
19PM0052	2651	15	69335	70228	spvR_DQ115388.2:1-894	1-894/894	===============	100	100	spv_operon_dublin
19PM0053	2652	13	29894	30544	spvD_DQ115388.2:5403-6053	1-651/651	===============	100	100	spv_operon_dublin
19PM0053	2652	13	30805	31530	spvC_DQ115388.2:4417-5142	1-726/726	===============	100	100	spv_operon_dublin
19PM0053	2652	13	31811	33592	spvB_DQ115388.2:2355-4136	1-1782/1782	===============	100	100	spv_operon_dublin
19PM0053	2652	13	33774	34541	spvA_DQ115388.2:1406-2173	1-768/768	===============	100	100	spv_operon_dublin
19PM0053	2652	13	35053	35946	spvR_DQ115388.2:1-894	1-894/894	===============	100	100	spv_operon_dublin
19PM0090	2689	14	66200	67093	spvR_DQ115388.2:1-894	1-894/894	===============	100	100	spv_operon_dublin
19PM0090	2689	14	67605	68372	spvA_DQ115388.2:1406-2173	1-768/768	===============	100	100	spv_operon_dublin
19PM0090	2689	14	68554	70335	spvB_DQ115388.2:2355-4136	1-1782/1782	===============	100	100	spv_operon_dublin
19PM0090	2689	14	70616	71341	spvC_DQ115388.2:4417-5142	1-726/726	===============	100	100	spv_operon_dublin
19PM0090	2689	14	71602	72252	spvD_DQ115388.2:5403-6053	1-651/651	===============	100	100	spv_operon_dublin
19PM0108	2707	12	64757	65650	spvR_DQ115388.2:1-894	1-894/894	===============	100	100	spv_operon_dublin
19PM0108	2707	12	66162	66929	spvA_DQ115388.2:1406-2173	1-768/768	===============	100	100	spv_operon_dublin
19PM0108	2707	12	67111	68892	spvB_DQ115388.2:2355-4136	1-1782/1782	===============	100	100	spv_operon_dublin
19PM0108	2707	12	69173	69898	spvC_DQ115388.2:4417-5142	1-726/726	===============	100	100	spv_operon_dublin
19PM0108	2707	12	70159	70809	spvD_DQ115388.2:5403-6053	1-651/651	===============	100	100	spv_operon_dublin
19PM0109	2708	16	3634	4527	spvR_DQ115388.2:1-894	1-894/894	===============	100	100	spv_operon_dublin
19PM0109	2708	16	5039	5806	spvA_DQ115388.2:1406-2173	1-768/768	===============	100	100	spv_operon_dublin
19PM0109	2708	16	5988	7769	spvB_DQ115388.2:2355-4136	1-1782/1782	===============	100	100	spv_operon_dublin
19PM0109	2708	16	8049	8774	spvC_DQ115388.2:4417-5142	1-726/726	===============	100	100	spv_operon_dublin
19PM0109	2708	16	9035	9685	spvD_DQ115388.2:5403-6053	1-651/651	===============	100	100	spv_operon_dublin
19PM0126	2725	14	11099	11992	spvR_DQ115388.2:1-894	1-894/894	===============	100	100	spv_operon_dublin
19PM0126	2725	14	12504	13271	spvA_DQ115388.2:1406-2173	1-768/768	===============	100	100	spv_operon_dublin
19PM0126	2725	14	13453	15234	spvB_DQ115388.2:2355-4136	1-1782/1782	===============	100	100	spv_operon_dublin
19PM0126	2725	14	15515	16240	spvC_DQ115388.2:4417-5142	1-726/726	===============	100	100	spv_operon_dublin
19PM0126	2725	14	16501	17151	spvD_DQ115388.2:5403-6053	1-651/651	===============	100	100	spv_operon_dublin
19PM0128	2727	14	11543	12193	spvD_DQ115388.2:5403-6053	1-651/651	===============	100	100	spv_operon_dublin
19PM0128	2727	14	12454	13179	spvC_DQ115388.2:4417-5142	1-726/726	===============	100	100	spv_operon_dublin
19PM0128	2727	14	13460	15241	spvB_DQ115388.2:2355-4136	1-1782/1782	===============	100	100	spv_operon_dublin
19PM0128	2727	14	15423	16190	spvA_DQ115388.2:1406-2173	1-768/768	===============	100	100	spv_operon_dublin
19PM0128	2727	14	16702	17595	spvR_DQ115388.2:1-894	1-894/894	===============	100	100	spv_operon_dublin
19PM0213	2812	18	10091	10984	spvR_DQ115388.2:1-894	1-894/894	===============	100	100	spv_operon_dublin
19PM0213	2812	18	11496	12263	spvA_DQ115388.2:1406-2173	1-768/768	===============	100	100	spv_operon_dublin
19PM0213	2812	18	12445	14226	spvB_DQ115388.2:2355-4136	1-1782/1782	===============	100	100	spv_operon_dublin
19PM0213	2812	18	14507	15232	spvC_DQ115388.2:4417-5142	1-726/726	===============	100	100	spv_operon_dublin
19PM0213	2812	18	15493	16143	spvD_DQ115388.2:5403-6053	1-651/651	===============	100	100	spv_operon_dublin
19PM0249	2848	13	8451	9101	spvD_DQ115388.2:5403-6053	1-651/651	===============	100	100	spv_operon_dublin
19PM0249	2848	13	9362	10087	spvC_DQ115388.2:4417-5142	1-726/726	===============	100	100	spv_operon_dublin
19PM0249	2848	13	10368	12149	spvB_DQ115388.2:2355-4136	1-1782/1782	===============	100	100	spv_operon_dublin
19PM0249	2848	13	12331	13098	spvA_DQ115388.2:1406-2173	1-768/768	===============	100	100	spv_operon_dublin
19PM0249	2848	13	13610	14503	spvR_DQ115388.2:1-894	1-894/894	===============	100	100	spv_operon_dublin
19PM0252	2851	12	43011	43904	spvR_DQ115388.2:1-894	1-894/894	===============	100	100	spv_operon_dublin
19PM0252	2851	12	44416	45183	spvA_DQ115388.2:1406-2173	1-768/768	===============	100	100	spv_operon_dublin
19PM0252	2851	12	45365	47146	spvB_DQ115388.2:2355-4136	1-1782/1782	===============	100	99.94	spv_operon_dublin
19PM0252	2851	12	47427	48152	spvC_DQ115388.2:4417-5142	1-726/726	===============	100	100	spv_operon_dublin
19PM0252	2851	12	48413	49063	spvD_DQ115388.2:5403-6053	1-651/651	===============	100	100	spv_operon_dublin
19PM0340	2939	13	11813	12706	spvR_DQ115388.2:1-894	1-894/894	===============	100	100	spv_operon_dublin
19PM0340	2939	13	13218	13985	spvA_DQ115388.2:1406-2173	1-768/768	===============	100	100	spv_operon_dublin
19PM0340	2939	13	14167	15948	spvB_DQ115388.2:2355-4136	1-1782/1782	===============	100	100	spv_operon_dublin
19PM0340	2939	13	16229	16954	spvC_DQ115388.2:4417-5142	1-726/726	===============	100	100	spv_operon_dublin
19PM0340	2939	13	17215	17865	spvD_DQ115388.2:5403-6053	1-651/651	===============	100	100	spv_operon_dublin
19PM0341	2940	13	5170	5820	spvD_DQ115388.2:5403-6053	1-651/651	===============	100	100	spv_operon_dublin
19PM0341	2940	13	6081	6806	spvC_DQ115388.2:4417-5142	1-726/726	===============	100	100	spv_operon_dublin
19PM0341	2940	13	7087	8868	spvB_DQ115388.2:2355-4136	1-1782/1782	===============	100	100	spv_operon_dublin
19PM0341	2940	13	9050	9817	spvA_DQ115388.2:1406-2173	1-768/768	===============	100	100	spv_operon_dublin
19PM0341	2940	13	10329	11222	spvR_DQ115388.2:1-894	1-894/894	===============	100	100	spv_operon_dublin
19PM0343	2942	17	2974	3624	spvD_DQ115388.2:5403-6053	1-651/651	===============	100	100	spv_operon_dublin
19PM0343	2942	17	3885	4610	spvC_DQ115388.2:4417-5142	1-726/726	===============	100	100	spv_operon_dublin
19PM0343	2942	17	4891	6672	spvB_DQ115388.2:2355-4136	1-1782/1782	===============	100	100	spv_operon_dublin
19PM0343	2942	17	6854	7621	spvA_DQ115388.2:1406-2173	1-768/768	===============	100	100	spv_operon_dublin
19PM0343	2942	17	8133	9026	spvR_DQ115388.2:1-894	1-894/894	===============	100	100	spv_operon_dublin
20PM0004	2986	15	11613	12263	spvD_DQ115388.2:5403-6053	1-651/651	===============	100	100	spv_operon_dublin
20PM0004	2986	15	12524	13249	spvC_DQ115388.2:4417-5142	1-726/726	===============	100	100	spv_operon_dublin
20PM0004	2986	15	13530	15311	spvB_DQ115388.2:2355-4136	1-1782/1782	===============	100	100	spv_operon_dublin
20PM0004	2986	15	15493	16260	spvA_DQ115388.2:1406-2173	1-768/768	===============	100	100	spv_operon_dublin
20PM0004	2986	15	16772	17665	spvR_DQ115388.2:1-894	1-894/894	===============	100	100	spv_operon_dublin
20PM0005	2987	13	65262	65912	spvD_DQ115388.2:5403-6053	1-651/651	===============	100	100	spv_operon_dublin
20PM0005	2987	13	66173	66898	spvC_DQ115388.2:4417-5142	1-726/726	===============	100	100	spv_operon_dublin
20PM0005	2987	13	67179	68960	spvB_DQ115388.2:2355-4136	1-1782/1782	===============	100	100	spv_operon_dublin
20PM0005	2987	13	69142	69909	spvA_DQ115388.2:1406-2173	1-768/768	===============	100	100	spv_operon_dublin
20PM0005	2987	13	70421	71314	spvR_DQ115388.2:1-894	1-894/894	===============	100	100	spv_operon_dublin
20PM0006	2988	15	46463	47356	spvR_DQ115388.2:1-894	1-894/894	===============	100	100	spv_operon_dublin
20PM0006	2988	15	47868	48635	spvA_DQ115388.2:1406-2173	1-768/768	===============	100	100	spv_operon_dublin
20PM0006	2988	15	48817	50598	spvB_DQ115388.2:2355-4136	1-1782/1782	===============	100	100	spv_operon_dublin
20PM0006	2988	15	50879	51604	spvC_DQ115388.2:4417-5142	1-726/726	===============	100	100	spv_operon_dublin
20PM0006	2988	15	51865	52515	spvD_DQ115388.2:5403-6053	1-651/651	===============	100	100	spv_operon_dublin
20PM0218	3200	14	11145	12038	spvR_DQ115388.2:1-894	1-894/894	===============	100	100	spv_operon_dublin
20PM0218	3200	14	12550	13317	spvA_DQ115388.2:1406-2173	1-768/768	===============	100	100	spv_operon_dublin
20PM0218	3200	14	13499	15280	spvB_DQ115388.2:2355-4136	1-1782/1782	===============	100	100	spv_operon_dublin
20PM0218	3200	14	15561	16286	spvC_DQ115388.2:4417-5142	1-726/726	===============	100	100	spv_operon_dublin
20PM0218	3200	14	16547	17197	spvD_DQ115388.2:5403-6053	1-651/651	===============	100	100	spv_operon_dublin
20PM0219	3201	17	11099	11992	spvR_DQ115388.2:1-894	1-894/894	===============	100	100	spv_operon_dublin
20PM0219	3201	17	12504	13271	spvA_DQ115388.2:1406-2173	1-768/768	===============	100	100	spv_operon_dublin
20PM0219	3201	17	13453	15234	spvB_DQ115388.2:2355-4136	1-1782/1782	===============	100	100	spv_operon_dublin
20PM0219	3201	17	15515	16240	spvC_DQ115388.2:4417-5142	1-726/726	===============	100	100	spv_operon_dublin
20PM0219	3201	17	16501	17151	spvD_DQ115388.2:5403-6053	1-651/651	===============	100	100	spv_operon_dublin
20PM0232	3214	14	7042	7692	spvD_DQ115388.2:5403-6053	1-651/651	===============	100	100	spv_operon_dublin
20PM0232	3214	14	7953	8678	spvC_DQ115388.2:4417-5142	1-726/726	===============	100	100	spv_operon_dublin
20PM0232	3214	14	8959	10740	spvB_DQ115388.2:2355-4136	1-1782/1782	===============	100	99.94	spv_operon_dublin
20PM0232	3214	14	10922	11689	spvA_DQ115388.2:1406-2173	1-768/768	===============	100	100	spv_operon_dublin
20PM0232	3214	14	12201	13094	spvR_DQ115388.2:1-894	1-894/894	===============	100	100	spv_operon_dublin
20PM0351	3313	12	18183	18833	spvD_DQ115388.2:5403-6053	1-651/651	===============	100	100	spv_operon_dublin
20PM0351	3313	12	19094	19819	spvC_DQ115388.2:4417-5142	1-726/726	===============	100	100	spv_operon_dublin
20PM0351	3313	12	20100	21881	spvB_DQ115388.2:2355-4136	1-1782/1782	===============	100	100	spv_operon_dublin
20PM0351	3313	12	22063	22830	spvA_DQ115388.2:1406-2173	1-768/768	===============	100	100	spv_operon_dublin
20PM0351	3313	12	23342	24235	spvR_DQ115388.2:1-894	1-894/894	===============	100	100	spv_operon_dublin
20PM0387	3348	14	18174	18824	spvD_DQ115388.2:5403-6053	1-651/651	===============	100	100	spv_operon_dublin
20PM0387	3348	14	19085	19810	spvC_DQ115388.2:4417-5142	1-726/726	===============	100	100	spv_operon_dublin
20PM0387	3348	14	20091	21872	spvB_DQ115388.2:2355-4136	1-1782/1782	===============	100	100	spv_operon_dublin
20PM0387	3348	14	22054	22821	spvA_DQ115388.2:1406-2173	1-768/768	===============	100	100	spv_operon_dublin
20PM0387	3348	14	23333	24226	spvR_DQ115388.2:1-894	1-894/894	===============	100	100	spv_operon_dublin
20PM0401	3362	13	11501	12394	spvR_DQ115388.2:1-894	1-894/894	===============	100	100	spv_operon_dublin
20PM0401	3362	13	12906	13673	spvA_DQ115388.2:1406-2173	1-768/768	===============	100	100	spv_operon_dublin
20PM0401	3362	13	13855	15636	spvB_DQ115388.2:2355-4136	1-1782/1782	===============	100	100	spv_operon_dublin
20PM0401	3362	13	15917	16642	spvC_DQ115388.2:4417-5142	1-726/726	===============	100	100	spv_operon_dublin
20PM0401	3362	13	16903	17553	spvD_DQ115388.2:5403-6053	1-651/651	===============	100	100	spv_operon_dublin
20PM0421	3382	17	58567	59217	spvD_DQ115388.2:5403-6053	1-651/651	===============	100	100	spv_operon_dublin
20PM0421	3382	17	59478	60203	spvC_DQ115388.2:4417-5142	1-726/726	===============	100	100	spv_operon_dublin
20PM0421	3382	17	60484	62265	spvB_DQ115388.2:2355-4136	1-1782/1782	===============	100	100	spv_operon_dublin
20PM0421	3382	17	62447	63214	spvA_DQ115388.2:1406-2173	1-768/768	===============	100	100	spv_operon_dublin
20PM0421	3382	17	63726	64619	spvR_DQ115388.2:1-894	1-894/894	===============	100	100	spv_operon_dublin
20PM0422	3383	14	4529	5179	spvD_DQ115388.2:5403-6053	1-651/651	===============	100	100	spv_operon_dublin
20PM0422	3383	14	5440	6165	spvC_DQ115388.2:4417-5142	1-726/726	===============	100	100	spv_operon_dublin
20PM0422	3383	14	6446	8227	spvB_DQ115388.2:2355-4136	1-1782/1782	===============	100	100	spv_operon_dublin
20PM0422	3383	14	8409	9176	spvA_DQ115388.2:1406-2173	1-768/768	===============	100	100	spv_operon_dublin
20PM0422	3383	14	9688	10581	spvR_DQ115388.2:1-894	1-894/894	===============	100	100	spv_operon_dublin
20PM0431	3392	15	15325	16218	spvR_DQ115388.2:1-894	1-894/894	===============	100	100	spv_operon_dublin
20PM0431	3392	15	16730	17497	spvA_DQ115388.2:1406-2173	1-768/768	===============	100	100	spv_operon_dublin
20PM0431	3392	15	17679	19460	spvB_DQ115388.2:2355-4136	1-1782/1782	===============	100	100	spv_operon_dublin
20PM0431	3392	15	19741	20466	spvC_DQ115388.2:4417-5142	1-726/726	===============	100	100	spv_operon_dublin
20PM0431	3392	15	20727	21377	spvD_DQ115388.2:5403-6053	1-651/651	===============	100	100	spv_operon_dublin
21PM0048	3452	13	64250	65143	spvR_DQ115388.2:1-894	1-894/894	===============	100	100	spv_operon_dublin
21PM0048	3452	13	65655	66422	spvA_DQ115388.2:1406-2173	1-768/768	===============	100	100	spv_operon_dublin
21PM0048	3452	13	66604	68385	spvB_DQ115388.2:2355-4136	1-1782/1782	===============	100	100	spv_operon_dublin
21PM0048	3452	13	68666	69391	spvC_DQ115388.2:4417-5142	1-726/726	===============	100	100	spv_operon_dublin
21PM0048	3452	13	69652	70302	spvD_DQ115388.2:5403-6053	1-651/651	===============	100	100	spv_operon_dublin
21PM0079	3479	17	62523	63416	spvR_DQ115388.2:1-894	1-894/894	===============	100	100	spv_operon_dublin
21PM0079	3479	17	63928	64695	spvA_DQ115388.2:1406-2173	1-768/768	===============	100	100	spv_operon_dublin
21PM0079	3479	17	64877	66658	spvB_DQ115388.2:2355-4136	1-1782/1782	===============	100	100	spv_operon_dublin
21PM0079	3479	17	66939	67664	spvC_DQ115388.2:4417-5142	1-726/726	===============	100	100	spv_operon_dublin
21PM0079	3479	17	67925	68575	spvD_DQ115388.2:5403-6053	1-651/651	===============	100	100	spv_operon_dublin

## Sheet: SPIs
Strain ID	Sample ID	NUM_FOUND	Coverage SPI.1	Coverage SPI.2	Coverage SPI.4	Coverage SPI.5	Coverage SPI.9	Coverage SPI.12	Coverage SPI.13	Coverage SPI.14	Coverage SPI.16	Coverage SPI.17	Coverage SPI.19	Coverage CS54
16PM0007	1670	11	92.96	99.98	99.95	99.97	80.54	.	99.99	99.99	99.47	100	99.99	80.13
16PM0008	1671	10	.	99.98	99.95	99.97	80.54	.	99.99	99.99	99.47	100	99.99	80.13
16PM0012	1675	11	92.96	99.98	99.95	99.97	80.54	.	99.99	99.99	99.47	100	99.99	80.13
16PM0240	1903	11	92.96	99.98	99.95	99.97	80.54	.	99.99	99.99	99.47	100	99.99	80.13
16PM0244	1907	11	92.96	99.98	99.95	99.97	80.54	.	99.99	99.99	99.47	100	99.99	80.13
16PM0247	1909	11	92.96	99.98	99.95	99.97	80.54	.	99.99	99.99	99.47	100	99.96	80.13
16PM0249	1912	10	.	99.98	99.95	99.97	80.54	.	99.99	99.99	99.47	100	99.99	80.13
16PM0276	1939	11	92.96	99.98	99.95	99.97	80.54	.	99.99	99.99	99.47	100	99.99	80.13
16PM0280	1943	11	92.96	99.98	99.95	99.97	80.54	.	99.99	99.99	98.57	100	99.99	80.13
16PM0284	1947	11	92.96	99.98	99.95	99.97	80.54	.	99.99	99.99	99.47	100	99.99	80.13
17PM0003	1975	11	92.96	99.98	99.95	99.97	80.54	.	99.99	99.99	99.47	100	99.99	80.13
17PM0064	2036	11	92.96	99.97	99.95	99.97	80.54	.	99.99	99.99	99.47	100	99.99	80.13
17PM0080	2052	11	92.96	99.98	99.95	99.97	80.54	.	99.99	99.99	99.47	100	99.99	80.13
17PM0156	2128	10	.	99.98	99.95	99.97	80.54	.	99.99	99.99	99.47	100	99.99	80.13
17PM0238	2210	11	92.96	99.98	99.95	99.97	80.54	.	99.99	99.99	99.47	100	99.99	80.13
17PM0274	2246	9	92.96	99.98	.	99.97	80.54	.	99.99	99.99	99.47	100	99.99	.
17PM0278	2250	11	92.96	99.98	99.95	99.97	80.54	.	99.99	99.99	99.47	100	99.99	80.13
17PM0279	2251	10	92.96	99.98	99.95	99.97	80.54	.	99.99	99.99	.	100	99.99	80.13
17PM0302	2273	11	92.96	99.98	99.95	99.97	80.54	.	99.99	99.99	99.47	100	99.99	80.13
17PM0304	2275	11	92.96	99.98	99.95	99.97	80.54	.	99.99	99.99	99.47	100	99.99	80.13
17PM0307	2278	11	92.96	99.98	99.95	99.97	80.54	.	99.99	99.99	99.47	100	99.99	80.13
17PM0311	2282	10	92.96	99.98	99.95	99.97	80.54	.	99.99	99.99	.	100	99.99	80.13
17PM0313	2284	11	92.96	99.98	99.95	99.97	80.54	.	99.99	99.99	99.47	100	99.99	80.13
17PM0314	2285	11	92.96	99.98	99.95	99.97	80.54	.	99.99	99.99	99.47	100	99.99	80.13
18PM0008	2308	11	92.96	99.98	99.95	99.97	80.54	.	99.99	99.99	99.47	100	99.99	80.13
18PM0009	2309	12	92.96	99.98	99.95	99.97	80.54	84.31	99.99	99.99	98.57	100	99.99	80.13
18PM0013	2313	10	92.96	99.98	99.95	99.97	80.54	.	99.99	99.99	.	100	99.99	80.13
18PM0025	2325	10	92.96	99.98	99.95	99.97	80.54	.	99.99	99.99	.	100	99.99	80.13
18PM0026	2326	11	92.96	99.98	99.95	99.97	80.54	.	99.99	99.99	99.47	100	99.99	80.13
18PM0027	2327	10	92.96	99.98	99.95	99.97	80.54	.	99.99	99.99	.	100	97.7	80.13
18PM0070	2370	11	92.96	99.98	99.95	99.97	80.54	.	99.99	99.99	99.47	100	99.99	80.13
18PM0088	2388	11	92.96	99.98	99.95	99.97	80.54	.	99.99	99.99	99.47	100	99.99	80.13
18PM0127	2427	11	92.96	99.98	99.95	99.97	80.54	.	99.99	99.99	98.57	100	99.97	80.13
18PM0129	2429	11	92.96	99.98	99.95	99.97	80.54	.	99.99	99.99	99.47	100	99.99	80.13
18PM0155	2455	11	92.96	99.98	99.95	99.97	80.54	.	99.99	99.99	99.47	100	99.99	80.13
18PM0166	2466	11	92.96	99.98	99.95	99.97	80.54	.	99.99	99.99	99.47	100	99.99	80.13
18PM0175	2475	11	92.96	99.98	99.95	99.97	80.54	.	99.99	99.99	99.47	100	99.99	80.13
18PM0176	2476	11	92.96	99.98	99.95	99.97	80.54	.	99.99	99.99	99.47	100	99.99	80.13
18PM0177	2477	11	92.96	99.98	99.95	99.97	80.54	.	99.99	99.99	99.47	100	99.99	80.13
18PM0221	2521	12	92.96	99.98	99.95	99.97	80.54	84.31	99.99	99.99	99.47	100	99.99	80.13
18PM0233	2533	10	92.96	99.98	99.95	99.97	80.54	.	99.99	99.99	99.47	100	.	80.13
18PM0234	2534	12	92.96	99.98	99.95	99.97	80.54	84.31	99.99	99.99	99.47	100	99.99	80.13
18PM0235	2535	11	92.96	99.98	99.95	99.97	80.54	.	99.99	99.99	99.47	100	99.99	80.13
18PM0257	2557	11	92.96	99.98	99.95	99.97	80.54	.	99.99	99.99	99.47	100	99.99	80.13
18PM0258	2558	8	92.96	.	100	99.97	80.54	.	99.99	99.99	.	100	.	80.13
18PM0274	2574	10	.	99.98	99.95	99.97	80.54	.	99.99	99.99	99.47	100	99.99	80.13
18PM0283	2583	10	.	99.98	99.95	99.97	80.54	.	99.99	99.99	99.47	100	99.99	80.13
18PM0284	2584	10	92.96	99.98	99.95	99.97	.	.	99.99	99.99	98.57	100	100	80.13
18PM0285	2585	11	92.96	99.98	99.95	99.97	80.54	.	99.99	99.99	99.47	100	99.99	80.13
19PM0014	2613	10	92.96	99.97	99.95	99.97	80.54	.	99.99	99.99	99.47	100	99.99	.
19PM0021	2620	10	92.96	99.98	99.95	99.97	80.54	.	.	99.99	99.47	100	99.99	80.13
19PM0052	2651	11	92.96	99.98	99.95	99.97	80.54	.	99.99	99.99	99.47	100	99.99	80.13
19PM0053	2652	11	92.96	99.98	99.95	99.97	80.54	.	99.99	99.99	99.47	100	99.99	80.13
19PM0090	2689	11	92.96	99.98	99.95	99.97	80.54	.	99.99	99.99	99.47	100	99.99	80.13
19PM0108	2707	11	92.96	99.98	99.95	99.97	80.54	.	99.99	99.99	99.47	100	99.97	80.13
19PM0109	2708	10	92.96	99.98	99.95	99.97	80.54	.	99.99	99.99	99.47	100	86.08	.
19PM0126	2725	11	92.96	99.97	99.95	99.97	80.54	.	99.99	99.99	98.57	100	99.99	80.13
19PM0128	2727	11	92.96	99.98	99.95	99.97	80.54	.	99.99	99.99	99.47	100	99.99	80.13
19PM0213	2812	9	83.75	99.98	99.95	99.97	80.54	.	.	99.99	98.57	100	99.99	.
19PM0249	2848	11	92.96	99.98	99.95	99.97	80.54	.	99.98	99.99	99.47	100	99.99	80.13
19PM0252	2851	11	92.96	99.98	99.95	99.97	80.54	.	99.99	99.99	99.47	100	99.99	80.13
19PM0340	2939	11	92.96	99.98	99.95	99.97	80.54	.	99.99	99.99	99.47	100	99.99	80.13
19PM0341	2940	11	92.96	99.98	99.95	99.97	80.54	.	99.99	99.99	99.47	100	99.99	80.13
19PM0343	2942	9	92.96	99.98	99.95	99.97	80.54	.	99.99	99.99	98.57	.	99.99	.
20PM0004	2986	11	92.96	99.98	99.95	99.97	80.54	.	99.99	99.99	99.47	82.17	99.99	80.13
20PM0005	2987	11	92.95	99.98	99.95	99.97	80.54	.	99.99	99.99	99.47	100	99.99	80.13
20PM0006	2988	11	92.96	99.98	99.95	99.97	80.54	.	99.99	99.99	98.57	100	99.99	80.13
20PM0218	3200	10	92.96	99.98	99.95	99.97	80.54	.	99.99	99.99	99.47	100	.	80.13
20PM0219	3201	9	92.96	99.98	99.95	99.97	80.54	.	99.99	99.99	99.47	100	.	.
20PM0232	3214	10	.	99.98	99.95	99.97	80.54	.	99.99	99.99	99.47	100	99.99	80.13
20PM0351	3313	10	92.96	99.98	.	99.97	80.54	.	99.99	99.99	99.47	100	99.99	80.13
20PM0387	3348	10	92.96	99.98	99.95	99.97	80.54	.	.	99.99	99.47	100	99.99	80.13
20PM0401	3362	11	92.96	99.97	99.95	99.97	80.54	.	99.99	99.99	99.47	100	99.99	80.13
20PM0421	3382	11	92.96	99.98	99.95	99.97	80.54	.	99.99	99.99	99.47	100	99.99	80.13
20PM0422	3383	10	92.96	99.98	.	99.97	80.54	.	99.99	99.99	99.47	100	99.99	80.13
20PM0431	3392	10	92.96	99.98	99.71	99.97	80.54	.	.	99.99	99.47	100	99.99	80.13
21PM0048	3452	11	92.96	99.98	99.95	99.97	80.54	.	99.99	99.99	98.57	100	99.99	80.13
21PM0079	3479	11	92.96	99.98	99.71	99.97	80.54	.	99.99	99.99	99.47	100	99.99	80.13
