# Supplementary material for: Epidemiological Analysis on the Occurrence of Salmonella enterica Subspecies enterica Serovar Dublin in the German Federal State Schleswig-Holstein Using Whole-Genome Sequencing
Source: Microorganisms. 2023 Jan 3;11(1):122. doi: 10.3390/microorganisms11010122 (PMC9863307; doi:10.3390/microorganisms11010122)
Supplement: Supplementary file 1 [file microorganisms-11-00122-s001.zip › Table S6. SNPs matrix distance between genomes of Salmonella Dublin from Schleswig-Holstein.xlsx]

## Sheet: SNPs
snp-dists 0.7.0	Common.name	16PM0007	16PM0008	16PM0012	16PM0240	16PM0244	16PM0247	16PM0249	16PM0276	16PM0280	16PM0284	17PM0003	17PM0064	17PM0080	17PM0156	17PM0238	17PM0274	17PM0278	17PM0279	17PM0302	17PM0304	17PM0307	17PM0311	17PM0313	17PM0314	18PM0008	18PM0009	18PM0013	18PM0025	18PM0026	18PM0027	18PM0070	18PM0088	18PM0127	18PM0129	18PM0155	18PM0166	18PM0175	18PM0176	18PM0177	18PM0221	18PM0233	18PM0234	18PM0235	18PM0257	18PM0258	18PM0274	18PM0283	18PM0284
16PM0007	1670	0	129	79	73	72	54	119	80	92	76	93	74	76	123	131	130	74	121	75	69	76	120	92	10	69	76	120	121	11	92	72	78	95	282	123	75	129	74	78	78	277	81	128	76	76	139	132	299
16PM0008	1671	129	0	78	72	71	139	20	79	91	75	92	73	75	26	48	41	73	38	74	116	75	37	91	129	116	75	37	38	130	91	71	77	94	283	40	74	46	73	77	77	276	80	39	75	75	50	43	298
16PM0012	1675	79	78	0	12	11	89	68	19	33	15	34	13	15	72	80	79	13	70	14	66	15	69	33	79	66	15	69	70	80	33	11	17	36	233	72	14	78	13	17	17	226	20	77	15	15	88	81	248
16PM0240	1903	73	72	12	0	5	83	62	13	27	9	28	7	9	66	74	73	7	64	8	60	9	63	27	73	60	9	63	64	74	27	3	11	30	227	66	8	72	7	11	11	220	14	71	9	9	82	75	242
16PM0244	1907	72	71	11	5	0	82	61	12	26	8	27	6	8	65	73	72	6	63	7	59	8	62	26	72	59	8	62	63	73	26	4	10	29	226	65	7	71	6	10	10	219	13	70	8	8	81	74	241
16PM0247	1909	54	139	89	83	82	0	129	90	102	86	103	84	86	133	141	140	84	131	85	79	86	130	102	54	79	86	130	131	55	102	82	88	105	294	133	85	139	84	88	88	287	91	138	86	86	149	142	309
16PM0249	1912	119	20	68	62	61	129	0	69	81	65	82	63	65	16	38	31	63	26	64	106	65	27	81	119	106	65	27	26	120	81	61	67	84	271	30	64	36	63	67	67	266	70	29	65	65	40	33	288
16PM0276	1939	80	79	19	13	12	90	69	0	34	4	35	14	4	73	81	80	14	71	15	67	16	70	34	80	67	16	70	71	81	34	12	6	37	234	73	15	79	14	18	18	227	21	78	16	4	89	82	249
16PM0280	1943	92	91	33	27	26	102	81	34	0	30	1	28	30	85	93	92	28	83	29	79	30	82	8	92	79	30	82	83	93	8	26	32	47	246	85	29	91	28	32	32	239	35	90	30	30	101	94	261
16PM0284	1947	76	75	15	9	8	86	65	4	30	0	31	10	0	69	77	76	10	67	11	63	12	66	30	76	63	12	66	67	77	30	8	2	33	230	69	11	75	10	14	14	223	17	74	12	0	85	78	245
17PM0003	1975	93	92	34	28	27	103	82	35	1	31	0	29	31	86	94	93	29	84	30	80	31	83	9	93	80	31	83	84	94	9	27	33	48	247	86	30	92	29	33	33	240	36	91	31	31	102	95	262
17PM0064	2036	74	73	13	7	6	84	63	14	28	10	29	0	10	67	75	74	8	65	9	61	10	64	28	74	61	10	64	65	75	28	6	12	31	228	67	9	73	8	12	12	221	15	72	10	10	83	76	243
17PM0080	2052	76	75	15	9	8	86	65	4	30	0	31	10	0	69	77	76	10	67	11	63	12	66	30	76	63	12	66	67	77	30	8	2	33	230	69	11	75	10	14	14	223	17	74	12	0	85	78	245
17PM0156	2128	123	26	72	66	65	133	16	73	85	69	86	67	69	0	42	35	67	32	68	110	69	31	85	123	110	69	31	32	124	85	65	71	88	277	34	68	40	67	71	71	270	74	33	69	69	44	37	292
17PM0238	2210	131	48	80	74	73	141	38	81	93	77	94	75	77	42	0	49	75	40	76	118	77	39	93	131	118	77	39	40	132	93	73	79	96	285	18	76	22	75	79	79	278	82	47	77	77	58	51	300
17PM0274	2246	130	41	79	73	72	140	31	80	92	76	93	74	76	35	49	0	74	39	75	117	76	38	92	130	117	76	38	39	131	92	72	78	95	284	41	75	47	74	78	78	277	81	2	76	76	45	38	299
17PM0278	2250	74	73	13	7	6	84	63	14	28	10	29	8	10	67	75	74	0	65	9	61	10	64	28	74	61	10	64	65	75	28	6	12	31	228	67	9	73	0	12	12	221	15	72	10	10	83	76	243
17PM0279	2251	121	38	70	64	63	131	26	71	83	67	84	65	67	32	40	39	65	0	66	108	67	17	83	121	108	67	17	0	122	83	63	69	86	273	32	66	38	65	69	69	268	72	37	67	67	48	41	290
17PM0302	2273	75	74	14	8	7	85	64	15	29	11	30	9	11	68	76	75	9	66	0	62	1	65	29	75	62	1	65	66	76	29	7	13	32	229	68	10	74	9	7	7	222	10	73	11	11	84	77	244
17PM0304	2275	69	116	66	60	59	79	106	67	79	63	80	61	63	110	118	117	61	108	62	0	63	107	79	69	0	63	107	108	70	79	59	65	82	271	110	62	116	61	65	65	264	68	115	63	63	126	119	286
17PM0307	2278	76	75	15	9	8	86	65	16	30	12	31	10	12	69	77	76	10	67	1	63	0	66	30	76	63	2	66	67	77	30	8	14	33	230	69	11	75	10	8	8	223	11	74	12	12	85	78	245
17PM0311	2282	120	37	69	63	62	130	27	70	82	66	83	64	66	31	39	38	64	17	65	107	66	0	82	120	107	66	0	17	121	82	62	68	85	274	31	65	37	64	68	68	267	71	36	66	66	47	40	289
17PM0313	2284	92	91	33	27	26	102	81	34	8	30	9	28	30	85	93	92	28	83	29	79	30	82	0	92	79	30	82	83	93	0	26	32	47	246	85	29	91	28	32	32	239	35	90	30	30	101	94	261
17PM0314	2285	10	129	79	73	72	54	119	80	92	76	93	74	76	123	131	130	74	121	75	69	76	120	92	0	69	76	120	121	1	92	72	78	95	282	123	75	129	74	78	78	277	81	128	76	76	139	132	299
18PM0008	2308	69	116	66	60	59	79	106	67	79	63	80	61	63	110	118	117	61	108	62	0	63	107	79	69	0	63	107	108	70	79	59	65	82	271	110	62	116	61	65	65	264	68	115	63	63	126	119	286
18PM0009	2309	76	75	15	9	8	86	65	16	30	12	31	10	12	69	77	76	10	67	1	63	2	66	30	76	63	0	66	67	77	30	8	14	33	230	69	11	75	10	8	8	223	11	74	12	12	85	78	245
18PM0013	2313	120	37	69	63	62	130	27	70	82	66	83	64	66	31	39	38	64	17	65	107	66	0	82	120	107	66	0	17	121	82	62	68	85	274	31	65	37	64	68	68	267	71	36	66	66	47	40	289
18PM0025	2325	121	38	70	64	63	131	26	71	83	67	84	65	67	32	40	39	65	0	66	108	67	17	83	121	108	67	17	0	122	83	63	69	86	273	32	66	38	65	69	69	268	72	37	67	67	48	41	290
18PM0026	2326	11	130	80	74	73	55	120	81	93	77	94	75	77	124	132	131	75	122	76	70	77	121	93	1	70	77	121	122	0	93	73	79	96	283	124	76	130	75	79	79	278	82	129	77	77	140	133	300
18PM0027	2327	92	91	33	27	26	102	81	34	8	30	9	28	30	85	93	92	28	83	29	79	30	82	0	92	79	30	82	83	93	0	26	32	47	246	85	29	91	28	32	32	239	35	90	30	30	101	94	261
18PM0070	2370	72	71	11	3	4	82	61	12	26	8	27	6	8	65	73	72	6	63	7	59	8	62	26	72	59	8	62	63	73	26	0	10	29	226	65	7	71	6	10	10	219	13	70	8	8	81	74	241
18PM0088	2388	78	77	17	11	10	88	67	6	32	2	33	12	2	71	79	78	12	69	13	65	14	68	32	78	65	14	68	69	79	32	10	0	35	232	71	13	77	12	16	16	225	19	76	14	2	87	80	247
18PM0127	2427	95	94	36	30	29	105	84	37	47	33	48	31	33	88	96	95	31	86	32	82	33	85	47	95	82	33	85	86	96	47	29	35	0	245	88	32	94	31	35	35	238	38	93	33	33	104	97	264
18PM0129	2429	282	283	233	227	226	294	271	234	246	230	247	228	230	277	285	284	228	273	229	271	230	274	246	282	271	230	274	273	283	246	226	232	245	0	277	229	283	228	232	232	169	235	282	230	230	293	286	435
18PM0155	2455	123	40	72	66	65	133	30	73	85	69	86	67	69	34	18	41	67	32	68	110	69	31	85	123	110	69	31	32	124	85	65	71	88	277	0	68	16	67	71	71	270	74	39	69	69	50	43	292
18PM0166	2466	75	74	14	8	7	85	64	15	29	11	30	9	11	68	76	75	9	66	10	62	11	65	29	75	62	11	65	66	76	29	7	13	32	229	68	0	74	9	13	13	222	16	73	11	11	84	77	244
18PM0175	2475	129	46	78	72	71	139	36	79	91	75	92	73	75	40	22	47	73	38	74	116	75	37	91	129	116	75	37	38	130	91	71	77	94	283	16	74	0	73	77	77	276	80	45	75	75	56	49	298
18PM0176	2476	74	73	13	7	6	84	63	14	28	10	29	8	10	67	75	74	0	65	9	61	10	64	28	74	61	10	64	65	75	28	6	12	31	228	67	9	73	0	12	12	221	15	72	10	10	83	76	243
18PM0177	2477	78	77	17	11	10	88	67	18	32	14	33	12	14	71	79	78	12	69	7	65	8	68	32	78	65	8	68	69	79	32	10	16	35	232	71	13	77	12	0	10	225	13	76	14	14	87	80	247
18PM0221	2521	78	77	17	11	10	88	67	18	32	14	33	12	14	71	79	78	12	69	7	65	8	68	32	78	65	8	68	69	79	32	10	16	35	232	71	13	77	12	10	0	225	5	76	14	14	87	80	247
18PM0233	2533	277	276	226	220	219	287	266	227	239	223	240	221	223	270	278	277	221	268	222	264	223	267	239	277	264	223	267	268	278	239	219	225	238	169	270	222	276	221	225	225	0	228	275	223	223	286	279	430
18PM0234	2534	81	80	20	14	13	91	70	21	35	17	36	15	17	74	82	81	15	72	10	68	11	71	35	81	68	11	71	72	82	35	13	19	38	235	74	16	80	15	13	5	228	0	79	17	17	90	83	250
18PM0235	2535	128	39	77	71	70	138	29	78	90	74	91	72	74	33	47	2	72	37	73	115	74	36	90	128	115	74	36	37	129	90	70	76	93	282	39	73	45	72	76	76	275	79	0	74	74	43	36	297
18PM0257	2557	76	75	15	9	8	86	65	16	30	12	31	10	12	69	77	76	10	67	11	63	12	66	30	76	63	12	66	67	77	30	8	14	33	230	69	11	75	10	14	14	223	17	74	0	12	85	78	245
18PM0258	2558	76	75	15	9	8	86	65	4	30	0	31	10	0	69	77	76	10	67	11	63	12	66	30	76	63	12	66	67	77	30	8	2	33	230	69	11	75	10	14	14	223	17	74	12	0	85	78	245
18PM0274	2574	139	50	88	82	81	149	40	89	101	85	102	83	85	44	58	45	83	48	84	126	85	47	101	139	126	85	47	48	140	101	81	87	104	293	50	84	56	83	87	87	286	90	43	85	85	0	23	308
18PM0283	2583	132	43	81	75	74	142	33	82	94	78	95	76	78	37	51	38	76	41	77	119	78	40	94	132	119	78	40	41	133	94	74	80	97	286	43	77	49	76	80	80	279	83	36	78	78	23	0	301
18PM0284	2584	299	298	248	242	241	309	288	249	261	245	262	243	245	292	300	299	243	290	244	286	245	289	261	299	286	245	289	290	300	261	241	247	264	435	292	244	298	243	247	247	430	250	297	245	245	308	301	0
18PM0285	2585	125	42	74	68	67	135	32	75	87	71	88	69	71	36	26	43	69	34	70	112	71	33	87	125	112	71	33	34	126	87	67	73	90	279	18	70	24	69	73	73	272	76	41	71	71	52	45	294
19PM0014	2613	72	71	11	5	4	82	61	12	26	8	27	6	8	65	73	72	6	63	7	59	8	62	26	72	59	8	62	63	73	26	4	10	29	226	65	7	71	6	10	10	219	13	70	8	8	81	74	241
19PM0021	2620	75	74	14	8	7	85	64	15	29	11	30	9	11	68	76	75	3	66	10	62	11	65	29	75	62	11	65	66	76	29	7	13	32	229	68	10	74	3	13	13	222	16	73	11	11	84	77	244
19PM0052	2651	77	76	16	10	9	87	66	17	31	13	32	11	13	70	78	77	3	68	12	64	13	67	31	77	64	13	67	68	78	31	9	15	34	231	70	12	76	3	15	15	224	18	75	13	13	86	79	246
19PM0053	2652	20	135	85	79	78	60	125	86	98	82	99	80	82	129	137	136	80	127	81	75	82	126	98	20	75	82	126	127	21	98	78	84	101	288	129	81	135	80	84	84	283	87	134	82	82	145	138	305
19PM0090	2689	73	72	12	4	5	83	62	13	27	9	28	7	9	66	74	73	7	64	8	60	9	63	27	73	60	9	63	64	74	27	1	11	30	227	66	8	72	7	11	11	220	14	71	9	9	82	75	242
19PM0108	2707	93	92	34	28	27	103	82	35	45	31	46	29	31	86	94	93	29	84	30	80	31	83	45	93	80	31	83	84	94	45	27	33	6	247	86	30	92	29	33	33	240	36	91	31	31	102	95	260
19PM0109	2708	285	284	234	228	227	295	274	235	247	231	248	229	231	278	286	285	229	276	230	272	231	275	247	285	272	231	275	276	286	247	227	233	246	177	278	230	284	229	233	233	16	236	283	231	231	294	287	438
19PM0126	2725	72	71	11	5	4	82	61	12	26	8	27	6	8	65	73	72	6	63	7	59	8	62	26	72	59	8	62	63	73	26	4	10	29	226	65	7	71	6	10	10	219	13	70	8	8	81	74	241
19PM0128	2727	75	74	14	8	7	85	64	15	29	11	30	9	11	68	76	75	9	66	10	62	11	65	29	75	62	11	65	66	76	29	7	13	32	229	68	10	74	9	13	13	222	16	73	11	11	84	77	244
19PM0213	2812	77	76	16	10	9	87	66	17	31	13	32	11	13	70	78	77	3	68	12	64	13	67	31	77	64	13	67	68	78	31	9	15	34	231	70	12	76	3	15	15	224	18	75	13	13	86	79	246
19PM0249	2848	126	127	69	63	62	138	117	70	82	66	83	64	66	121	129	128	64	119	65	115	66	118	82	126	115	66	118	119	127	82	62	68	85	280	121	65	127	64	68	68	275	71	126	66	66	136	129	297
19PM0252	2851	130	47	79	73	72	140	37	80	92	76	93	74	76	41	23	48	74	39	75	117	76	38	92	130	117	76	38	39	131	92	72	78	95	284	17	75	3	74	78	78	277	81	46	76	76	57	50	299
19PM0340	2939	43	140	90	84	83	65	130	91	103	87	104	85	87	134	142	141	85	132	86	80	87	131	103	43	80	87	131	132	44	103	83	89	106	293	134	86	140	85	89	89	288	92	139	87	87	148	141	310
19PM0341	2940	73	120	70	64	63	83	110	71	83	67	84	65	67	114	122	121	65	112	66	4	67	111	83	73	4	67	111	112	74	83	63	69	86	275	114	66	120	65	69	69	268	72	119	67	67	130	123	290
19PM0343	2942	94	93	35	29	28	104	83	36	10	32	11	30	32	87	95	94	30	85	31	81	32	84	10	94	81	32	84	85	95	10	28	34	49	248	87	31	93	30	34	34	241	37	92	32	32	103	96	263
20PM0004	2986	74	73	13	5	6	84	63	14	28	10	29	8	10	67	75	74	8	65	9	61	10	64	28	74	61	10	64	65	75	28	2	12	31	228	67	9	73	8	12	12	221	15	72	10	10	83	76	243
20PM0005	2987	80	79	19	13	12	90	69	20	34	16	35	14	16	73	81	80	14	71	15	67	16	70	34	80	67	16	70	71	81	34	12	18	37	234	73	15	79	14	18	18	227	21	78	16	16	89	82	249
20PM0006	2988	76	75	15	5	8	86	65	16	30	12	31	10	12	69	77	76	10	67	11	63	12	66	30	76	63	12	66	67	77	30	6	14	33	230	69	11	75	10	14	14	223	17	74	12	12	85	78	245
20PM0218	3200	66	113	63	57	56	76	103	64	76	60	77	58	60	107	115	114	58	105	59	5	60	104	76	66	5	60	104	105	67	76	56	62	79	268	107	59	113	58	62	62	261	65	112	60	60	123	116	283
20PM0219	3201	34	131	81	75	74	56	119	82	94	78	95	76	78	125	133	132	76	121	77	71	78	122	94	34	71	78	122	121	35	94	74	80	97	282	125	77	131	76	80	80	279	83	130	78	78	141	134	301
20PM0232	3214	134	45	83	77	76	144	35	84	96	80	97	78	80	39	53	40	78	43	79	121	80	42	96	134	121	80	42	43	135	96	76	82	99	288	45	79	51	78	82	82	281	85	38	80	80	25	2	303
20PM0351	3313	70	117	67	61	60	80	107	68	80	64	81	62	64	111	119	118	62	109	63	9	64	108	80	70	9	64	108	109	71	80	60	66	83	272	111	63	117	62	66	66	265	69	116	64	64	127	120	287
20PM0387	3348	78	77	17	11	10	88	67	18	32	14	33	12	14	71	79	78	12	69	13	65	14	68	32	78	65	14	68	69	79	32	10	16	35	232	71	13	77	12	16	16	225	19	76	14	14	87	80	247
20PM0401	3362	72	71	11	5	4	82	61	12	26	8	27	6	8	65	73	72	6	63	7	59	8	62	26	72	59	8	62	63	73	26	4	10	29	226	65	7	71	6	10	10	219	13	70	8	8	81	74	241
20PM0421	3382	79	78	18	12	11	89	68	19	33	15	34	13	15	72	80	79	13	70	14	66	15	69	33	79	66	15	69	70	80	33	11	17	36	233	72	14	78	13	17	17	226	20	77	15	15	88	81	248
20PM0422	3383	70	117	67	61	60	80	107	68	80	64	81	62	64	111	119	118	62	109	63	9	64	108	80	70	9	64	108	109	71	80	60	66	83	272	111	63	117	62	66	66	265	69	116	64	64	127	120	287
20PM0431	3392	26	129	79	73	72	54	119	80	92	76	93	74	76	123	131	130	74	121	75	69	76	120	92	26	69	76	120	121	27	92	72	78	95	282	123	75	129	74	78	78	277	81	128	76	76	139	132	299
21PM0048	3452	75	74	14	8	7	85	64	13	29	9	30	9	9	68	76	75	9	66	10	62	11	65	29	75	62	11	65	66	76	29	7	11	32	229	68	10	74	9	13	13	222	16	73	11	9	84	77	244
21PM0079	3479	78	77	17	11	10	88	67	18	32	14	33	12	14	71	79	78	12	69	13	65	14	68	32	78	65	14	68	69	79	32	10	16	35	232	71	13	77	12	16	16	225	19	76	14	14	87	80	247
SD3246	SD3246	272	271	221	215	214	282	261	222	234	218	235	216	218	265	273	272	216	263	217	259	218	262	234	272	259	218	262	263	273	234	214	220	233	178	265	217	271	216	220	220	175	223	270	218	218	281	274	423
[truncated: 31 more columns]
